# Supplementary material for: Carcinogenesis promotion in oral squamous cell carcinoma: KDM4A complex-mediated gene transcriptional suppression by LEF1
Source: Cell Death Dis. 2023 Aug 8;14(8):510. doi: 10.1038/s41419-023-06024-3 (PMC10409759; doi:10.1038/s41419-023-06024-3)
Supplement: Supplementary file 1 — Differentially Expressed Genes Identified by RNA-sequencing analysis [file 41419_2023_6024_MOESM1_ESM.xlsx]

## Sheet: LEF1 knockdown
Gene	GeneName	FPKM siLEF1_1	FPKM siLEF1_2	FPKM siLEF1_3	FPKM Control_1	FPKM Control_2	FPKM Control_3	Up/Down
ENSG00000002834	LASP1	21.5881	22.1334	22.149	66.2803	66.3132	66.065	down
ENSG00000089597	GANAB	171.692	168.722	169.591	54.7396	54.8466	57.9192	up
ENSG00000125148	MT2A	1037.53	1037.56	1016.72	2146.7	2055.15	2236.22	down
ENSG00000130635	COL5A1	39.1689	40.7974	41.5232	11.4758	11.2044	11.5471	up
ENSG00000134333	LDHA	191.245	184.133	193.192	402.54	408.409	405.143	down
ENSG00000137575	SDCBP	24.7652	23.7335	24.4999	91.2282	86.5978	88.9382	down
ENSG00000137801	THBS1	232.848	240.587	233.281	89.3714	94.7064	90.5213	up
ENSG00000146674	IGFBP3	43.195	44.7126	42.7166	8.7968	9.22661	8.45665	up
ENSG00000167460	TPM4	117.809	117.949	115.608	21.5989	22.7629	23.4888	up
ENSG00000187498	COL4A1	31.1895	32.7369	30.6151	8.90388	7.8717	8.25771	up
ENSG00000196776	CD47	17.9661	17.2742	17.3851	53.6648	52.5633	54.0074	down
ENSG00000110880	CORO1C	25.5079	26.7232	25.9739	74.2835	80.1709	73.1907	down
ENSG00000142871	CYR61	305.576	329.551	314.934	109.576	121.566	116.517	up
ENSG00000105810	CDK6	23.1082	23.2261	21.8737	7.34546	7.36851	7.55643	up
ENSG00000041982	TNC	65.4028	68.7261	66.7423	28.1638	29.0072	30.0527	up
ENSG00000120889	TNFRSF10B	15.1919	15.7523	15.7294	47.2598	47.8986	47.3027	down
ENSG00000113140	SPARC	171.037	169.42	164.842	86.0391	85.5944	83.4871	up
ENSG00000049449	RCN1	18.62	19.2932	20.3624	52.8893	56.8495	53.9647	down
ENSG00000110092	CCND1	206.508	209.963	203.88	346.156	345.688	342.156	down
ENSG00000093000	NUP50	12.7552	13.4366	12.1041	34.9662	34.2769	35.7913	down
ENSG00000105778	AVL9	4.71195	4.54851	4.70622	14.8037	14.521	13.6389	down
ENSG00000115414	FN1	27.7031	27.7305	27.5613	13.3252	12.4502	13.4441	up
ENSG00000176171	BNIP3	23.7366	22.8638	23.7913	58.5158	59.2017	56.019	down
ENSG00000196878	LAMB3	212.037	212.09	211.333	343.912	350.335	353.079	down
ENSG00000137309	HMGA1	291.203	294.441	300.016	546.606	586.585	572.737	down
ENSG00000135318	NT5E	153.757	152.286	150.593	80.1891	82.1873	78.0487	up
ENSG00000265972	TXNIP	40.8158	41.5712	39.1754	97.688	101.442	95.3213	down
ENSG00000131711	MAP1B	8.51029	8.91388	8.38996	1.75968	1.75375	1.55624	up
ENSG00000150938	CRIM1	12.3126	14.1414	14.0213	39.0704	38.5593	37.708	down
ENSG00000136167	LCP1	42.2267	42.2818	39.9148	12.8695	14.3384	13.5929	up
ENSG00000141503	MINK1	10.4598	11.0607	11.4905	30.7404	29.1757	29.5529	down
ENSG00000145391	SETD7	16.7659	16.6405	15.5161	5.81129	5.57089	5.98867	up
ENSG00000167110	GOLGA2	35.1204	35.5037	34.3248	13.9706	12.7002	13.8264	up
ENSG00000150687	PRSS23	47.5725	46.1673	46.7749	24.4827	25.3328	24.838	up
ENSG00000075223	SEMA3C	20.96	20.3156	20.2869	6.07697	5.72188	5.96849	up
ENSG00000117525	F3	965.153	957.005	958.906	641.195	649.759	633.595	up
ENSG00000149257	SERPINH1	118.385	118.143	114.128	63.4753	64.6249	62.531	up
ENSG00000205542	TMSB4X	733.199	706.377	699.657	440.028	437.128	432.493	up
ENSG00000185963	BICD2	26.0129	27.0816	26.6084	9.6645	8.42558	8.64461	up
ENSG00000081087	OSTM1	6.38106	6.48534	6.35022	21.8575	22.3095	21.1133	down
ENSG00000197903	HIST1H2BK	355.082	351.03	364.874	121.892	119.314	124.157	up
ENSG00000134108	ARL8B	7.47467	7.62047	8.07706	28.5422	29.3856	28.2151	down
ENSG00000124226	RNF114	19.8672	18.9642	17.42	51.9457	50.0112	48.007	down
ENSG00000164828	SUN1	16.3807	16.3952	17.2078	32.87	31.7557	33.4549	down
ENSG00000100596	SPTLC2	3.78536	3.7016	3.5315	12.3858	11.9299	12.3683	down
ENSG00000197930	ERO1A	48.1745	48.0824	46.3865	23.4621	24.099	22.1517	up
ENSG00000213281	NRAS	14.2972	13.577	13.9344	35.7911	36.9488	36.1532	down
ENSG00000163479	SSR2	5.20366	5.89098	5.84328	18.0503	18.8104	18.5983	down
ENSG00000148346	LCN2	87.7367	90.8057	84.3859	24.9216	28.6487	28.4948	up
ENSG00000134871	COL4A2	40.3112	43.9299	42.8397	20.8726	21.0784	20.3566	up
ENSG00000147065	MSN	126.621	129.429	128.887	80.187	81.5027	80.1111	up
ENSG00000130255	RPL36	41.0932	39.7411	41.2651	92.2791	100.24	94.8736	down
ENSG00000074416	MGLL	10.5339	11.8656	11.7564	3.4463	3.43553	3.29469	up
ENSG00000111669	TPI1	225.897	221.974	224.128	347.955	351.588	342.487	down
ENSG00000120708	TGFBI	29.7124	30.8161	30.0448	13.9077	14.3206	12.8938	up
ENSG00000131238	PPT1	58.3204	55.7803	57.0334	30.0589	29.6888	30.1319	up
ENSG00000143878	RHOB	50.9484	48.5748	49.945	15.8959	17.0474	14.1697	up
ENSG00000170017	ALCAM	113.086	108.682	113.545	68.8682	66.4699	70.8017	up
ENSG00000117298	ECE1	39.777	42.4188	42.0278	21.308	21.0317	21.6077	up
ENSG00000050165	DKK3	50.0939	50.9617	50.9315	24.5431	26.1298	24.697	up
ENSG00000142864	SERBP1	50.147	50.8389	50.4924	84.4592	85.6704	81.1117	down
ENSG00000197136	PCNX3	41.6109	42.0043	43.9636	22.9313	21.1534	22.8144	up
ENSG00000075624	ACTB	1752.78	1778.91	1781.95	1129.85	1202.11	1193.3	up
ENSG00000106392	C1GALT1	3.34388	3.53168	3.39978	11.3406	11.0134	11.2484	down
ENSG00000112984	KIF20A	46.0942	44.9428	44.5267	21.1299	19.1313	19.3672	up
ENSG00000060491	OGFR	32.7004	32.7437	33.1738	13.7292	11.3934	12.7496	up
ENSG00000139289	PHLDA1	25.1258	24.7222	26.061	44.9929	44.6311	44.5445	down
ENSG00000140575	IQGAP1	30.6543	30.5757	30.0632	48.9867	48.7816	47.9496	down
ENSG00000115380	EFEMP1	57.7266	55.6424	57.0617	28.4203	29.0417	27.6325	up
ENSG00000205581	HMGN1	26.8993	29.0197	28.122	58.7191	67.6451	65.8386	down
ENSG00000133466	C1QTNF6	9.64635	8.64976	8.81049	2.01432	2.10033	2.08211	up
ENSG00000146072	TNFRSF21	32.8269	35.1239	33.5255	13.3112	12.1256	12.6114	up
ENSG00000100554	ATP6V1D	7.66695	7.42962	7.4298	23.1186	21.9326	21.9779	down
ENSG00000046604	DSG2	45.7175	47.0671	44.3476	24.8632	23.6232	24.2066	up
ENSG00000135932	CAB39	35.0019	34.8625	34.9281	60.7582	61.6742	62.8284	down
ENSG00000115884	SDC1	186.861	185.121	188.514	109.045	114.736	117.895	up
ENSG00000140157	NIPA2	8.7592	8.81387	8.30767	25.6567	28.3091	29.0857	down
ENSG00000186480	INSIG1	49.1202	51.4533	50.4554	22.5257	23.6387	20.8579	up
ENSG00000183696	UPP1	113.59	122.315	114.052	66.6473	67.4137	62.9123	up
ENSG00000135919	SERPINE2	8.11146	7.37292	8.10177	1.82781	2.01329	2.12963	up
ENSG00000165806	CASP7	26.821	24.4183	23.7289	7.88353	7.48286	7.01974	up
ENSG00000153107	ANAPC1	3.06998	3.04362	2.88973	8.11172	7.78834	8.16081	down
ENSG00000170113	NIPA1	3.77522	3.53644	3.54263	11.3701	10.2504	10.7313	down
ENSG00000108854	SMURF2	21.3276	21.9733	22.0539	39.7157	38.8314	39.3143	down
ENSG00000122641	INHBA	63.4131	64.053	56.6558	16.9752	19.1414	17.283	up
ENSG00000104765	BNIP3L	11.2411	11.5462	10.9725	27.5904	27.4629	28.8113	down
ENSG00000165802	NSMF	10.755	11.2234	12.5014	28.4944	28.144	28.984	down
ENSG00000136816	TOR1B	5.41404	5.73759	5.26362	21.1611	21.1239	23.4072	down
ENSG00000179262	RAD23A	65.1004	67.3793	65.8979	32.2348	30.3147	30.5517	up
ENSG00000101224	CDC25B	53.9225	55.4251	56.1345	30.3895	28.3736	28.8709	up
ENSG00000184900	SUMO3	28.9823	30.3377	32.512	65.9733	67.7594	70.6256	down
ENSG00000103353	UBFD1	5.13457	4.98298	5.09484	14.2045	12.7374	12.9834	down
ENSG00000107984	DKK1	105.135	105.029	108.045	175.55	172.269	174.931	down
ENSG00000111412	C12orf49	2.69947	2.70321	2.53419	8.42212	8.6952	8.99127	down
ENSG00000065243	PKN2	11.462	11.5165	11.8826	25.2762	24.7119	23.6726	down
ENSG00000173457	PPP1R14B	113.626	118.599	118.974	56.2382	59.5648	57.6792	up
ENSG00000137942	FNBP1L	4.75146	4.7217	4.22225	14.5572	13.8262	13.9555	down
ENSG00000064932	SBNO2	36.8865	38.8433	37.1146	63.4773	61.6487	65.1023	down
ENSG00000151414	NEK7	3.85027	3.38848	3.77819	12.7999	12.8778	12.3271	down
ENSG00000107863	ARHGAP21	11.5972	11.5912	11.825	5.14479	4.55086	5.01401	up
ENSG00000173801	JUP	123.097	125.021	128.259	82.4559	81.9521	83.627	up
ENSG00000169359	SLC33A1	25.46	25.026	25.8926	14.2652	14.2596	13.6248	up
ENSG00000165795	NDRG2	7.31443	6.74472	7.21584	16.7262	17.2443	16.3577	down
ENSG00000135046	ANXA1	129.054	134.707	133.824	81.1051	85.5651	80.7154	up
ENSG00000150093	ITGB1	86.1033	87.6823	84.783	54.958	56.2052	55.5008	up
ENSG00000135048	TMEM2	24.6204	24.4571	23.9278	13.5207	13.4732	13.6889	up
ENSG00000100097	LGALS1	286.926	282.126	282.368	158.626	169.497	163.526	up
ENSG00000198431	TXNRD1	52.7316	54.4965	51.7839	86.1521	91.0067	85.1396	down
ENSG00000143641	GALNT2	38.5916	36.7917	36.4612	20.7724	21.0556	21.6192	up
ENSG00000134109	EDEM1	3.45149	3.53065	3.82226	11.7479	10.6712	11.2072	down
ENSG00000198959	TGM2	15.5092	15.6506	15.9697	6.88216	7.21933	6.66101	up
ENSG00000129128	SPCS3	22.7764	21.6102	22.9807	40.2364	40.315	39.0554	down
ENSG00000136238	RAC1	159.506	158.527	158.455	97.1134	102.146	102.379	up
ENSG00000179195	ZNF664	27.8912	27.2849	27.5568	14.3158	14.2793	14.2609	up
ENSG00000183723	CMTM4	9.31209	9.22084	9.16362	19.388	18.4433	19.8078	down
ENSG00000087274	ADD1	3.78073	3.69381	3.89704	9.16991	8.61731	8.77833	down
ENSG00000011304	PTBP1	50.7772	49.2704	50.092	76.0947	75.0442	76.7497	down
ENSG00000025293	PHF20	4.61735	4.87609	4.34889	11.9533	11.6135	11.9187	down
ENSG00000117724	CENPF	35.8293	36.9273	35.0481	22.7867	21.4704	21.247	up
ENSG00000088448	ANKRD10	27.5209	26.0489	25.2169	56.1392	49.5301	52.7529	down
ENSG00000119922	IFIT2	20.9215	20.4247	20.2559	41.397	40.9006	39.8921	down
ENSG00000143337	TOR1AIP1	5.25834	5.21127	5.07385	11.9983	11.813	12.7287	down
ENSG00000099875	MKNK2	43.6373	45.4719	45.8992	25.4916	24.7024	25.1353	up
ENSG00000152256	PDK1	1.97811	1.97023	2.0196	5.45961	5.37765	5.71402	down
ENSG00000164171	ITGA2	19.7651	19.1386	19.8236	34.4473	33.269	35.4921	down
ENSG00000119403	PHF19	24.3063	24.7504	24.3615	12.4403	12.5565	12.6501	up
ENSG00000135535	CD164	78.594	73.5363	75.4895	47.2316	48.8612	47.1416	up
ENSG00000104442	ARMC1	5.36245	5.79994	5.98905	19.2269	18.2194	18.7302	down
ENSG00000185215	TNFAIP2	76.0905	77.2482	79.1235	126.398	117.153	127.882	down
ENSG00000139645	ANKRD52	39.3399	39.2188	37.8996	23.3775	22.6822	24.1717	up
ENSG00000183856	IQGAP3	26.3684	26.4962	24.5989	12.8143	12.8358	13.0899	up
ENSG00000143367	TUFT1	17.2152	18.2638	17.9389	5.71443	6.06034	5.77798	up
ENSG00000138623	SEMA7A	18.8143	19.0599	17.8476	5.93291	6.78409	6.47725	up
ENSG00000145494	NDUFS6	18.8124	19.6895	19.9464	58.0802	60.9278	52.9198	down
ENSG00000163513	TGFBR2	41.9738	41.7531	40.5479	23.1454	21.8463	22.0899	up
ENSG00000185650	ZFP36L1	72.7782	69.4826	70.5843	45.2871	44.4484	44.1355	up
ENSG00000091986	CCDC80	4.02718	4.40985	4.43745	1.11061	1.09852	1.25311	up
ENSG00000107201	DDX58	24.9384	24.8246	23.6687	52.9745	45.9436	52.107	down
ENSG00000065613	SLK	11.329	10.9532	11.5734	22.2892	21.6084	21.3133	down
ENSG00000149639	SOGA1	15.0477	14.5851	14.7348	7.957	7.66131	8.47986	up
ENSG00000071054	MAP4K4	40.3461	38.5685	37.8419	24.5742	24.5853	25.1805	up
ENSG00000063660	GPC1	33.6393	34.9507	35.8942	19.7255	17.8364	18.9434	up
ENSG00000166145	SPINT1	105.525	111.292	110.253	65.7205	68.0248	68.3291	up
ENSG00000159842	ABR	8.63591	9.26109	9.09501	17.423	16.4148	16.7809	down
ENSG00000100106	TRIOBP	17.5349	18.6502	17.9026	9.78356	8.3025	9.08509	up
ENSG00000103855	CD276	48.1055	50.9729	47.6579	26.4491	27.6518	28.361	up
ENSG00000134247	PTGFRN	68.6187	66.6747	65.2407	44.1908	43.0511	42.9392	up
ENSG00000198910	L1CAM	14.2677	14.6253	13.342	5.74579	6.08066	5.91361	up
ENSG00000182158	CREB3L2	17.2308	16.8835	16.5471	8.90264	8.09626	8.12632	up
ENSG00000163430	FSTL1	17.4018	17.6923	17.2009	8.91334	9.14152	8.48342	up
ENSG00000115339	GALNT3	56.7585	54.8976	55.4366	32.3086	33.6511	31.1789	up
ENSG00000157978	LDLRAP1	4.83583	5.84038	5.30827	15.6745	14.4121	15.1138	down
ENSG00000154978	VOPP1	43.0263	42.5506	41.8738	24.836	24.8001	25.137	up
ENSG00000124702	KLHDC3	49.5211	51.6563	49.7798	22.7792	21.9414	21.3849	up
ENSG00000101367	MAPRE1	143.435	137.262	138.608	89.3098	89.9925	86.5991	up
ENSG00000163293	NIPAL1	4.25683	4.27135	4.62155	12.7758	11.623	12.3194	down
ENSG00000100075	SLC25A1	11.1585	13.1212	13.1641	34.9055	38.0006	37.0099	down
ENSG00000108395	TRIM37	6.4513	6.04762	6.02914	15.4784	15.2927	15.238	down
ENSG00000134363	FST	24.8427	26.6894	26.9508	52.4209	55.9745	51.9683	down
ENSG00000196141	SPATS2L	23.925	22.9153	24.4512	13.5889	14.0969	13.8292	up
ENSG00000126945	HNRNPH2	16.845	17.5123	18.1163	41.2909	45.0695	41.9984	down
ENSG00000133216	EPHB2	7.5754	7.76094	7.95511	3.27429	3.49314	3.14082	up
ENSG00000111348	ARHGDIB	51.9444	50.4828	51.3891	23.3465	24.0463	24.0314	up
ENSG00000010292	NCAPD2	61.8554	61.0186	59.2675	39.9343	39.7729	39.9246	up
ENSG00000126391	FRMD8	24.1778	25.2326	25.7872	55.7234	46.8084	54.6433	down
ENSG00000143153	ATP1B1	103.458	100.375	105.045	64.3202	65.476	64.0134	up
ENSG00000169174	PCSK9	20.6677	20.2829	22.3346	8.96251	8.10519	9.4179	up
ENSG00000181222	POLR2A	35.4856	36.8999	37.4302	56.161	55.7499	54.445	down
ENSG00000173193	PARP14	14.1399	13.1323	14.3368	26.2687	23.6758	24.8274	down
ENSG00000129250	KIF1C	22.1231	23.5426	22.812	12.5173	12.435	13.0959	up
ENSG00000176658	MYO1D	14.7132	14.6546	14.9419	6.97405	7.45492	7.05746	up
ENSG00000168610	STAT3	31.9355	32.8058	33.6036	20.8402	19.5827	20.1266	up
ENSG00000147475	ERLIN2	11.6437	11.4779	11.4324	5.20573	5.54492	5.44826	up
ENSG00000152894	PTPRK	23.5213	23.8741	23.737	14.374	13.9295	13.7441	up
ENSG00000143420	ENSA	41.3502	42.9573	42.3973	25.0596	25.5306	24.1293	up
ENSG00000107566	ERLIN1	26.7533	26.1372	26.5051	14.6832	13.6182	14.2641	up
ENSG00000245532	NEAT1	23.9931	20.6983	20.4197	70.4066	64.8868	62.4959	down
ENSG00000091039	OSBPL8	6.70985	6.4715	6.01872	14.309	14.7637	13.1633	down
ENSG00000108829	LRRC59	37.3004	38.6769	36.8682	62.4203	60.3031	60.2417	down
ENSG00000116745	RPE65	7.80163	7.07289	8.05246	24.0937	21.611	23.747	down
ENSG00000141526	SLC16A3	29.008	29.416	27.7118	43.9887	43.995	45.0647	down
ENSG00000137275	RIPK1	8.65678	8.83006	8.21419	21.7401	21.1992	19.5577	down
ENSG00000198522	GPN1	2.30556	2.26285	2.41345	10.5798	9.86635	9.51456	down
ENSG00000165244	ZNF367	31.7453	34.2193	31.9617	15.3449	15.9118	15.8313	up
ENSG00000144895	EIF2A	11.8879	10.7006	10.63	25.8738	24.1751	24.5512	down
ENSG00000145012	LPP	6.70035	6.48431	6.67417	3.81351	3.5025	3.66909	up
ENSG00000120805	ARL1	8.15393	8.51239	7.88805	18.6031	20.1353	18.5144	down
ENSG00000182326	C1S	20.76	19.9194	20.9225	10.4173	10.7315	10.7168	up
ENSG00000104343	UBE2W	2.2054	2.41075	2.04084	6.50814	6.44599	6.79682	down
ENSG00000184840	TMED9	148.146	145.42	140.655	83.2139	91.4378	89.0663	up
ENSG00000179913	B3GNT3	37.1781	39.022	38.8825	17.4751	16.4541	16.8278	up
ENSG00000276043	UHRF1	24.2484	24.1274	23.8021	42.0982	39.8224	43.4874	down
ENSG00000179010	MRFAP1	68.7872	68.8679	69.1653	39.2175	38.3667	41.0379	up
ENSG00000115762	PLEKHB2	66.4611	64.9831	66.0797	41.2248	44.435	43.4901	up
ENSG00000159166	LAD1	38.5633	38.1933	37.5978	17.5987	19.3796	19.851	up
ENSG00000175390	EIF3F	17.4264	17.0374	17.7034	9.35816	9.85192	9.78144	up
ENSG00000112419	PHACTR2	6.16144	5.80684	6.17715	2.38071	2.01359	2.32907	up
ENSG00000120063	GNA13	15.7726	16.5094	15.7808	30.8834	31.0087	28.8565	down
ENSG00000065320	NTN1	8.21716	8.87302	8.65467	2.69694	2.97584	2.93561	up
ENSG00000275023	MLLT6	4.53574	4.75345	4.87641	9.31542	9.55076	10.3086	down
ENSG00000076706	MCAM	12.4434	12.5038	12.1336	5.73791	5.72579	5.71138	up
ENSG00000137460	FHDC1	9.27496	10.3428	9.61671	3.49762	3.03731	3.6371	up
ENSG00000126247	CAPNS1	97.4979	100.124	97.2252	63.0515	65.685	63.8222	up
ENSG00000113552	GNPDA1	48.1442	45.0515	45.1155	25.541	26.5944	25.7703	up
ENSG00000173218	VANGL1	16.4385	15.8464	16.5132	8.98787	8.70411	9.08801	up
ENSG00000013810	TACC3	22.2788	22.2766	22.7613	12.1127	11.2839	12.5856	up
ENSG00000133816	MICAL2	8.2146	9.44093	8.61528	4.26219	4.32953	4.28523	up
ENSG00000102172	SMS	167.176	166.335	160.954	108.067	110.743	104.98	up
ENSG00000164430	CGAS	4.91584	5.10782	4.91693	13.3723	14.195	14.9326	down
ENSG00000169679	BUB1	36.8297	35.1319	33.5187	20.1369	20.6767	19.942	up
ENSG00000100242	SUN2	19.9547	20.7945	20.8264	11.2352	10.3495	10.8944	up
ENSG00000124193	SRSF6	48.5607	47.1232	44.9917	74.3447	73.7117	71.8225	down
ENSG00000146476	ARMT1	7.58103	7.484	7.16389	22.2618	20.9681	19.5228	down
ENSG00000138279	ANXA7	62.8208	62.9215	64.5935	37.6154	37.9315	36.9481	up
ENSG00000125844	RRBP1	50.5141	53.7672	51.6835	34.0309	34.2148	34.6079	up
ENSG00000024422	EHD2	80.0105	80.7802	79.7169	53.034	52.6208	54.3113	up
ENSG00000164305	CASP3	8.15467	8.68532	7.71547	21.0714	21.9443	22.4193	down
ENSG00000147381	MAGEA4	39.0605	37.9266	40.2999	66.9437	67.8792	64.4543	down
ENSG00000089685	BIRC5	58.0672	55.4329	55.5518	34.7012	34.1608	34.8626	up
ENSG00000105058	FAM32A	44.5652	46.0546	45.6572	20.865	21.3513	21.248	up
ENSG00000143061	IGSF3	26.4261	25.2178	25.3072	15.1035	15.2881	15.4055	up
ENSG00000213064	SFT2D2	5.42711	5.51181	5.39402	10.4241	10.9658	10.4632	down
ENSG00000143537	ADAM15	24.9809	25.3487	25.1803	14.2535	13.5741	14.9464	up
ENSG00000272391	POM121C	5.60876	5.62223	6.34139	12.1551	12.4489	12.2785	down
ENSG00000136868	SLC31A1	11.2016	12.3694	11.8398	24.6936	22.9575	22.9765	down
ENSG00000135114	OASL	18.319	17.7461	17.677	35.8151	33.0459	36.4566	down
ENSG00000138757	G3BP2	35.878	35.4291	35.8957	23.6796	21.6124	22.3287	up
ENSG00000226380	AC016831.1	0.885756	0.692501	0.780506	3.9691	4.68886	4.26621	down
ENSG00000108468	CBX1	74.1095	72.3497	66.1612	40.3254	40.6317	41.2376	up
ENSG00000196396	PTPN1	28.0182	31.1541	28.1111	51.7397	50.1601	50.4393	down
ENSG00000117632	STMN1	58.4396	56.903	57.45	39.406	38.6581	36.3847	up
ENSG00000166272	WBP1L	3.62254	3.49077	3.45574	10.593	10.5285	11.2945	down
ENSG00000156928	MALSU1	3.5523	3.7012	3.79587	11.0753	12.4732	12.0793	down
ENSG00000106692	FKTN	3.96361	3.8931	4.15155	9.62063	8.90641	9.29906	down
ENSG00000137166	FOXP4	7.26454	8.02937	7.65943	2.62347	2.5046	2.38921	up
ENSG00000108406	DHX40	4.78726	4.46158	4.66568	12.3297	11.2971	10.9656	down
ENSG00000102225	CDK16	17.4803	17.7379	18.564	9.35343	9.31687	9.54042	up
ENSG00000142089	IFITM3	140.533	139.694	139.188	213.524	230.807	232.957	down
ENSG00000166016	ABTB2	32.9213	35.6815	31.6965	17.7989	18.567	17.3247	up
ENSG00000075539	FRYL	7.03966	7.06693	7.13748	13.0299	11.4306	12.0927	down
ENSG00000118523	CTGF	21.4809	25.7441	24.3209	7.90904	8.42371	7.22682	up
ENSG00000101255	TRIB3	36.7158	38.5991	38.1746	20.1267	20.0067	21.1969	up
ENSG00000132589	FLOT2	69.3716	72.4644	69.0716	41.3975	42.8295	44.7782	up
ENSG00000149428	HYOU1	51.5865	54.7106	57.4398	34.5795	35.9605	35.0068	up
ENSG00000089057	SLC23A2	4.72284	5.23876	4.67933	10.6244	11.7211	11.4383	down
ENSG00000169105	CHST14	17.3566	17.8496	17.3787	6.4521	7.31448	7.25936	up
ENSG00000180628	PCGF5	8.84214	8.93543	8.71479	16.4025	15.4965	15.8943	down
ENSG00000015676	NUDCD3	15.5468	14.9819	15.0641	8.473	8.95195	8.81083	up
ENSG00000163104	SMARCAD1	5.70195	5.27145	5.16111	12.108	11.9435	11.9868	down
ENSG00000109854	HTATIP2	50.9828	50.4654	51.0244	27.3055	26.566	29.8893	up
ENSG00000024526	DEPDC1	25.7119	25.2904	25.3062	15.2533	13.4362	13.9491	up
ENSG00000157456	CCNB2	55.6589	55.2802	53.0265	30.6605	31.8382	31.8115	up
ENSG00000113300	CNOT6	9.71556	8.83787	9.17233	17.5652	17.3731	17.7373	down
ENSG00000187239	FNBP1	8.10937	7.82971	7.32052	2.84184	2.91702	2.68026	up
ENSG00000111674	ENO2	9.68956	9.28428	10.4495	21.2611	20.0041	20.9515	down
ENSG00000156804	FBXO32	7.93661	8.2701	7.31151	2.97064	3.07361	2.60475	up
ENSG00000105738	SIPA1L3	5.01401	4.95758	5.41338	10.112	9.84994	10.2064	down
ENSG00000173210	ABLIM3	9.51942	9.5684	9.83181	4.50746	4.22428	4.20763	up
ENSG00000033178	UBA6	14.3045	14.0552	14.1477	22.0255	21.4311	21.3425	down
ENSG00000130175	PRKCSH	52.9247	53.4188	52.7744	33.9694	34.4505	36.2211	up
ENSG00000035862	TIMP2	50.1262	50.272	52.2345	31.4953	33.9263	33.1484	up
ENSG00000153395	LPCAT1	16.0661	16.6692	16.453	8.62513	8.50721	8.94889	up
ENSG00000144810	COL8A1	2.91484	2.59622	2.63954	0.505238	0.609123	0.459626	up
ENSG00000113658	SMAD5	6.07503	5.87918	5.40321	12.8701	11.2804	11.8512	down
ENSG00000135636	DYSF	10.2312	10.2429	9.38071	4.53449	4.57619	4.83608	up
ENSG00000114554	PLXNA1	27.7878	28.2853	30.8016	19.0224	17.6093	18.3191	up
ENSG00000165434	PGM2L1	4.97467	4.86942	4.71249	1.56578	1.32866	1.72336	up
ENSG00000103160	HSDL1	3.83254	4.56958	4.15517	11.6723	11.0577	11.4696	down
ENSG00000198668	CALM1	45.4337	42.4086	43.3003	29.2615	29.4075	27.3295	up
ENSG00000124532	MRS2	4.12659	4.51383	4.74638	11.5252	11.0012	11.1047	down
ENSG00000120742	SERP1	12.4283	14.0177	12.7587	23.952	26.6094	24.7843	down
ENSG00000156531	PHF6	6.7162	6.76777	6.80368	13.1496	12.7316	12.5543	down
ENSG00000131143	COX4I1	30.3497	31.9191	30.5048	49.3547	51.5301	47.8803	down
ENSG00000101935	AMMECR1	4.92448	4.47123	4.703	11.1097	11.1564	10.1454	down
ENSG00000086570	FAT2	19.6968	18.5255	18.6696	11.8331	9.88182	11.4206	up
ENSG00000124225	PMEPA1	15.4153	14.8063	15.3061	7.55621	7.64327	7.56734	up
ENSG00000117758	STX12	16.8175	16.8811	16.3938	7.69933	7.2827	6.89927	up
ENSG00000156671	SAMD8	9.25452	7.97318	8.24907	16.2252	16.1413	16.9167	down
ENSG00000161013	MGAT4B	16.853	17.7914	17.1686	29.2937	28.7671	31.3578	down
ENSG00000166833	NAV2	5.79015	5.8794	5.77573	3.04485	2.80415	2.77666	up
ENSG00000070814	TCOF1	15.5842	15.9731	15.2414	9.61964	9.10628	9.79452	up
ENSG00000008130	NADK	10.6955	9.99904	10.1076	19.0279	19.5942	19.1377	down
ENSG00000072571	HMMR	22.263	22.2221	21.4631	11.4073	10.6988	11.1193	up
ENSG00000157778	PSMG3	10.6462	11.2445	11.0224	27.758	26.1499	28.5135	down
ENSG00000111206	FOXM1	34.3837	33.7853	34.6798	21.4767	21.3579	20.2878	up
ENSG00000211460	TSN	16.336	17.2825	15.0796	30.375	31.1645	29.2725	down
ENSG00000140450	ARRDC4	7.91109	7.91042	7.04996	17.0837	18.2004	16.8299	down
ENSG00000100697	DICER1	10.8658	10.8634	10.472	17.0641	16.7179	16.5366	down
ENSG00000137845	ADAM10	19.1915	18.1946	19.0665	12.9198	11.7484	12.6472	up
ENSG00000167118	URM1	9.32035	9.99513	9.79772	19.4448	19.0831	19.4918	down
ENSG00000161217	PCYT1A	6.68497	6.57177	6.38721	12.2058	12.7438	12.3431	down
ENSG00000172081	MOB3A	6.51834	6.64371	7.34361	15.5281	15.7364	15.4911	down
ENSG00000112186	CAP2	41.6518	42.1247	40.4828	25.5733	24.7855	24.6614	up
ENSG00000131981	LGALS3	45.0256	45.5535	46.5096	26.1007	25.17	24.5725	up
ENSG00000185585	OLFML2A	12.9708	12.8354	13.3321	6.33194	6.88179	6.58478	up
ENSG00000235106	BRD3OS	1.9983	2.45126	2.12534	6.75127	6.4561	7.2688	down
ENSG00000122863	CHST3	10.5822	11.0716	10.958	4.89354	5.45044	4.97257	up
ENSG00000167123	CERCAM	12.9432	13.3476	13.1288	6.77425	5.91925	6.36901	up
ENSG00000100139	MICALL1	10.6054	11.7836	12.7781	22.1179	23.0131	22.2747	down
ENSG00000108883	EFTUD2	13.7445	14.2526	13.7161	21.5143	20.9583	22.1149	down
ENSG00000116285	ERRFI1	20.6472	21.84	21.9904	37.5488	36.5323	35.2474	down
ENSG00000162736	NCSTN	40.2557	39.0877	38.8939	24.0933	24.0129	24.9359	up
ENSG00000198286	CARD11	6.26794	5.98952	6.39822	1.55569	1.69625	1.75382	up
ENSG00000244405	ETV5	7.22549	7.00191	6.65785	13.8054	14.2384	14.7815	down
ENSG00000159335	PTMS	65.4345	65.3441	66.1492	36.4062	34.7483	35.1796	up
ENSG00000165476	REEP3	18.0666	17.4922	17.2607	29.9381	28.342	29.3506	down
ENSG00000162522	KIAA1522	39.7587	38.9792	40.194	25.3273	23.5859	26.6464	up
ENSG00000078124	ACER3	8.75944	9.23031	9.19331	16.0622	15.468	15.3278	down
ENSG00000124635	HIST1H2BJ	28.0035	25.1821	28.6735	7.09949	5.62557	6.06899	up
ENSG00000104964	AES	26.0351	24.5447	25.3087	14.3549	14.9731	14.9882	up
ENSG00000021355	SERPINB1	28.6069	27.3564	29.2394	47.708	48.0941	46.8618	down
ENSG00000162631	NTNG1	3.51838	3.20202	3.1544	0.808366	0.958297	0.903394	up
ENSG00000114270	COL7A1	12.4021	12.2846	12.244	7.1074	6.01376	7.08378	up
ENSG00000109107	ALDOC	6.373	6.24039	6.67666	16.3874	16.4271	15.999	down
ENSG00000166822	TMEM170A	6.7544	5.97248	6.6482	14.1217	14.4563	13.0635	down
ENSG00000065833	ME1	14.8299	14.2306	14.2456	5.60209	6.01678	5.77239	up
ENSG00000125347	IRF1	7.91347	6.60184	7.55754	14.5285	14.0683	14.1385	down
ENSG00000126773	PCNX4	4.59323	4.61481	4.58369	7.53888	7.3994	7.21698	down
ENSG00000122376	FAM35A	11.562	12.2856	10.767	4.37611	4.59922	4.44815	up
ENSG00000112149	CD83	3.73484	4.29418	3.64143	12.387	15.1052	13.6245	down
ENSG00000138180	CEP55	57.664	55.7258	52.7838	32.4015	34.5862	34.1308	up
ENSG00000117569	PTBP2	4.52695	4.33419	4.12039	1.74771	1.90624	1.52944	up
ENSG00000165916	PSMC3	94.5616	100.006	99.8732	63.4715	63.4272	66.1221	up
ENSG00000160211	G6PD	13.6994	14.8129	15.195	26.6355	27.759	29.27	down
ENSG00000112062	MAPK14	5.5965	6.27899	6.05036	12.0976	11.7421	11.9001	down
ENSG00000177494	ZBED2	13.6393	15.0794	13.2604	4.05802	4.51364	3.79894	up
ENSG00000185697	MYBL1	14.9438	14.8409	14.6786	8.74903	8.20985	7.96456	up
ENSG00000131746	TNS4	16.739	13.8353	15.9029	6.66586	6.50931	7.28574	up
ENSG00000124422	USP22	20.705	21.1021	21.3423	32.6262	31.5514	31.142	down
ENSG00000186834	HEXIM1	17.5289	16.9707	17.9055	30.2254	31.336	31.1936	down
ENSG00000109321	AREG	57.1501	62.4089	58.4215	29.5833	32.1945	31.7251	up
ENSG00000137310	TCF19	34.7635	34.7847	35.2272	20.9512	21.0566	20.3145	up
ENSG00000117899	MESD	11.1392	12.0647	11.1394	5.64502	6.08738	5.70552	up
ENSG00000132361	CLUH	16.0983	16.9897	15.8593	26.9781	25.1491	26.321	down
ENSG00000153914	SREK1	7.13359	6.98125	7.01001	12.2199	10.9998	10.8442	down
ENSG00000145386	CCNA2	66.1503	62.0718	58.1609	38.1774	36.5209	36.88	up
ENSG00000254986	DPP3	24.3636	23.193	24.2236	38.8922	38.7921	38.0882	down
ENSG00000168710	AHCYL1	18.2971	16.8856	19.1402	29.9748	30.6771	31.266	down
ENSG00000198743	SLC5A3	5.58199	4.7841	5.49232	10.9978	9.53933	11.3252	down
ENSG00000164442	CITED2	8.50495	7.5546	8.38333	20.8537	18.6182	20.7795	down
ENSG00000138430	OLA1	15.9463	16.0475	16.024	26.5358	28.479	25.3907	down
ENSG00000123146	ADGRE5	21.8453	21.98	23.1684	12.639	12.4782	13.5491	up
ENSG00000170779	CDCA4	36.8011	35.73	36.0695	57.4344	58.5216	60.7204	down
ENSG00000037474	NSUN2	26.8262	27.9624	25.6641	40.5513	41.3161	40.8503	down
ENSG00000171307	ZDHHC16	25.3352	21.6236	24.8139	11.5195	9.89475	11.1963	up
ENSG00000183726	TMEM50A	21.6669	21.599	21.1756	37.5229	38.9922	35.1797	down
ENSG00000004142	POLDIP2	28.1768	29.8703	30.0867	50.8174	52.7013	51.3391	down
ENSG00000196182	STK40	17.965	17.7923	18.6306	9.45691	9.91753	10.5836	up
ENSG00000196562	SULF2	4.17622	4.23504	4.24182	1.28332	1.30577	1.24008	up
ENSG00000059378	PARP12	14.183	13.627	12.9369	22.6478	22.1392	22.4647	down
ENSG00000157168	NRG1	7.13441	6.89536	6.97035	3.58932	3.63212	3.82301	up
ENSG00000162366	PDZK1IP1	48.8809	52.8343	52.9093	25.9971	26.1497	26.2435	up
ENSG00000112159	MDN1	6.1272	5.90027	6.09724	9.52349	9.07581	9.71387	down
ENSG00000038358	EDC4	6.74017	7.76101	7.25628	14.4741	13.4661	15.0076	down
ENSG00000167695	FAM57A	16.3815	18.3328	16.5835	31.4603	33.722	34.2891	down
ENSG00000196535	MYO18A	11.1737	11.801	11.9699	7.35951	6.71406	7.53711	up
ENSG00000166881	NEMP1	40.6763	38.7652	37.9926	26.884	25.4488	26.2966	up
ENSG00000102471	NDFIP2	20.7092	19.4699	18.8721	33.9848	32.1745	31.2331	down
ENSG00000196233	LCOR	6.527	6.46239	6.35573	4.17444	4.25631	4.17731	up
ENSG00000164251	F2RL1	26.4483	26.1306	27.7258	44.8853	42.8825	45.9819	down
ENSG00000157657	ZNF618	7.06055	7.10498	7.76232	3.74242	3.19961	3.70997	up
ENSG00000183963	SMTN	11.4547	11.5501	11.2231	6.75449	6.97203	6.74878	up
ENSG00000175203	DCTN2	45.2066	46.1879	45.0217	29.8091	30.431	30.8089	up
ENSG00000009954	BAZ1B	18.7255	18.5352	18.5367	27.4584	28.4926	29.7351	down
ENSG00000127914	AKAP9	3.25072	3.45844	3.25287	6.0953	5.85902	5.6199	down
ENSG00000182628	SKA2	39.0502	36.92	34.5749	20.4045	21.538	20.3338	up
ENSG00000101447	FAM83D	71.4975	68.2951	66.2019	43.8085	44.6951	42.3548	up
ENSG00000141425	RPRD1A	2.97955	3.10156	2.79555	6.54357	6.36874	6.55796	down
ENSG00000106683	LIMK1	14.066	14.2464	14.3151	7.74301	8.42413	7.85983	up
ENSG00000106571	GLI3	9.43671	9.29717	9.18817	5.31861	4.66941	5.06327	up
ENSG00000137168	PPIL1	11.842	13.8068	12.0332	28.8518	29.7755	28.4151	down
ENSG00000184602	SNN	7.04263	7.4127	7.09015	16.2911	15.1058	16.3794	down
ENSG00000189339	SLC35E2B	6.11262	6.17802	6.00002	11.4847	10.4158	11.7299	down
ENSG00000197565	COL4A6	2.18015	2.29323	2.15674	0.581298	0.464778	0.487041	up
ENSG00000148926	ADM	11.3882	11.2042	11.7283	23.9871	23.1213	22.49	down
ENSG00000125520	SLC2A4RG	61.7488	64.6926	62.3952	41.1048	38.3637	38.9193	up
ENSG00000169607	CKAP2L	23.4939	23.7252	23.6783	15.0891	13.9166	14.4744	up
ENSG00000196586	MYO6	9.10633	9.22014	9.36229	15.3692	14.6222	14.7219	down
ENSG00000152377	SPOCK1	11.8645	11.5044	11.9262	5.06889	5.5986	6.31799	up
ENSG00000120549	KIAA1217	5.16835	5.38017	5.42683	2.56767	2.62752	2.44925	up
ENSG00000139278	GLIPR1	12.7831	11.8013	11.8854	6.73771	5.93287	6.0264	up
ENSG00000111885	MAN1A1	16.7975	16.9435	16.8134	9.08287	7.84638	9.46045	up
ENSG00000100412	ACO2	22.8233	22.5926	22.6051	13.3522	12.556	13.0354	up
ENSG00000084463	WBP11	25.5129	26.7344	26.6747	16.4481	16.8635	16.5797	up
ENSG00000184014	DENND5A	10.57	10.9345	10.4881	6.29856	5.82986	6.05325	up
ENSG00000108828	VAT1	68.8392	77.8731	76.3134	42.3269	44.1767	49.2177	up
ENSG00000137804	NUSAP1	64.2909	60.0381	60.1767	41.5563	39.1262	39.5612	up
ENSG00000187605	TET3	13.9018	13.7953	13.788	9.1134	9.10924	9.42372	up
ENSG00000172927	MYEOV	15.1902	13.8939	14.7859	27.5384	26.3207	24.8479	down
ENSG00000139433	GLTP	5.12092	5.58961	4.89946	12.8419	14.6643	14.8241	down
ENSG00000100207	TCF20	10.1644	11.0556	10.0022	17.6668	17.9058	16.7266	down
ENSG00000118515	SGK1	6.70032	7.01925	6.69202	3.41353	3.49268	3.64569	up
ENSG00000197045	GMFB	8.35694	8.73352	8.76986	13.9498	14.6868	14.7879	down
ENSG00000183287	CCBE1	4.46665	4.33429	4.06134	1.41612	1.44893	1.14559	up
ENSG00000171161	ZNF672	4.31396	4.76673	5.30414	11.4181	12.2031	11.769	down
ENSG00000138061	CYP1B1	2.92458	2.52663	2.99682	0.534033	0.4925	0.588285	up
ENSG00000246705	H2AFJ	17.7514	15.5478	16.6358	7.94305	7.65532	7.82853	up
ENSG00000179134	SAMD4B	29.1458	29.2869	30.9963	20.3774	18.6606	20.8417	up
ENSG00000102606	ARHGEF7	4.51058	4.32721	4.21541	8.37306	7.34281	8.11175	down
ENSG00000073150	PANX2	15.364	16.9626	17.6763	7.04042	7.30656	7.8148	up
ENSG00000132561	MATN2	8.80192	8.03327	9.02655	4.31744	4.03999	4.17694	up
ENSG00000198887	SMC5	12.044	12.6204	11.1274	20.5563	19.8396	19.3581	down
ENSG00000172262	ZNF131	4.84134	4.60086	4.61876	9.02859	8.44558	8.78594	down
ENSG00000175727	MLXIP	4.13473	3.82926	4.41618	7.29411	7.26548	7.26088	down
ENSG00000138685	FGF2	14.5716	14.5691	13.3703	22.8491	22.0681	22.2808	down
ENSG00000196642	RABL6	15.9925	17.0393	16.3234	10.5583	10.6472	11.0784	up
ENSG00000213516	RBMXL1	5.09335	4.90025	4.35076	10.1773	11.0627	10.5354	down
ENSG00000180900	SCRIB	24.0273	24.2256	24.7929	16.297	15.3902	16.0831	up
ENSG00000237649	KIFC1	46.3432	46.5715	44.5432	30.2061	29.4708	30.3594	up
ENSG00000100906	NFKBIA	52.76	55.0371	52.3237	84.8326	76.9793	81.5587	down
ENSG00000117593	DARS2	27.6157	28.8674	29.9659	17.6037	17.0878	16.9078	up
ENSG00000125753	VASP	45.0793	45.5623	45.6968	31.1446	30.469	29.5475	up
ENSG00000117411	B4GALT2	10.0445	10.6703	10.988	19.1406	20.638	20.3396	down
ENSG00000115073	ACTR1B	32.872	33.501	33.1696	18.1684	18.7468	20.3893	up
ENSG00000078401	EDN1	11.3803	12.385	12.0994	3.57028	3.54726	3.83502	up
ENSG00000169047	IRS1	14.8086	15.0272	14.8108	9.94512	9.76866	9.84771	up
ENSG00000197226	TBC1D9B	16.9458	17.5295	17.5562	11.4437	10.4724	12.055	up
ENSG00000152818	UTRN	11.1587	11.1959	11.3843	7.83786	7.31013	7.39338	up
ENSG00000196700	ZNF512B	22.6858	21.4073	20.9177	13.8473	12.9997	13.637	up
ENSG00000111145	ELK3	22.1891	21.3442	20.5624	33.1532	32.3608	33.0548	down
ENSG00000158373	HIST1H2BD	29.9644	26.8173	33.1614	8.70212	7.98395	9.92918	up
ENSG00000149823	VPS51	23.1202	23.4786	24.0097	36.8836	33.9369	37.6209	down
ENSG00000127824	TUBA4A	30.3846	30.0942	28.4969	17.7315	16.8589	19.0497	up
ENSG00000149596	JPH2	8.09361	8.61076	8.08041	3.69642	3.15282	4.00183	up
ENSG00000070367	EXOC5	11.7159	11.5793	10.985	7.61096	7.26073	7.34109	up
ENSG00000136244	IL6	20.4449	19.2406	18.2163	8.53756	7.59349	8.04324	up
ENSG00000175029	CTBP2	6.76139	6.90081	6.95617	10.6743	11.2649	11.4204	down
ENSG00000171617	ENC1	17.014	16.5603	16.0746	9.69314	9.66166	10.1553	up
ENSG00000187720	THSD4	5.52908	5.85199	6.29805	3.29746	3.40302	3.31373	up
ENSG00000119231	SENP5	7.2495	6.70294	6.726	12.8923	12.411	11.6786	down
ENSG00000145715	RASA1	19.6883	18.3977	17.8745	10.8652	11.0515	10.9822	up
ENSG00000218336	TENM3	4.96626	5.24515	5.28618	2.77132	2.2998	2.62989	up
ENSG00000108588	CCDC47	21.7872	21.6865	21.5701	33.5396	33.1241	31.9573	down
ENSG00000165997	ARL5B	4.29268	4.43264	4.51149	8.14969	9.10001	9.10472	down
ENSG00000163220	S100A9	78.6647	71.9309	84.6512	35.4008	33.4779	34.973	up
ENSG00000091592	NLRP1	3.97206	4.01506	4.29023	1.85559	1.93047	2.0973	up
ENSG00000187123	LYPD6	4.38394	3.80507	3.9542	1.2252	0.90833	0.989337	up
ENSG00000118640	VAMP8	41.2632	43.7627	42.577	75.8474	86.3074	77.5622	down
ENSG00000167674	HDGFL2	21.9962	22.3321	24.1435	12.4313	13.7046	13.3809	up
ENSG00000143756	FBXO28	8.42772	8.74737	9.19838	15.9627	14.5738	15.1978	down
ENSG00000091622	PITPNM3	2.34718	2.5213	2.385	0.793155	0.837562	0.815187	up
ENSG00000063245	EPN1	7.46501	8.01626	7.85152	4.66364	4.51411	5.17714	up
ENSG00000187957	DNER	5.51109	5.23382	5.22167	1.28957	1.66904	1.48185	up
ENSG00000158825	CDA	76.8538	81.0466	80.5918	43.0224	46.4698	44.0866	up
ENSG00000123131	PRDX4	32.58	34.0332	31.3882	18.0825	15.7929	16.5859	up
ENSG00000102804	TSC22D1	11.5862	9.92382	10.8237	5.61837	5.71447	6.34878	up
ENSG00000127663	KDM4B	2.81877	2.87581	2.91218	4.92794	5.22428	5.38708	down
ENSG00000103653	CSK	25.4509	25.9541	24.4974	15.3626	15.8084	16.3435	up
ENSG00000126458	RRAS	44.9439	47.5255	49.698	22.5371	24.4234	23.6654	up
ENSG00000127526	SLC35E1	4.64751	4.43864	4.76479	8.65652	8.7396	10.0213	down
ENSG00000198919	DZIP3	5.17204	5.58373	5.42268	2.14664	2.38273	2.33991	up
ENSG00000139354	GAS2L3	18.5535	17.2328	17.6922	11.5637	11.3076	11.2745	up
ENSG00000029993	HMGB3	25.9506	25.2932	26.0901	15.6252	16.4909	15.343	up
ENSG00000087053	MTMR2	23.4691	23.6732	23.0355	15.6201	14.8266	16.0073	up
ENSG00000080200	CRYBG3	3.85318	4.07913	4.02334	7.4701	6.79299	7.03794	down
ENSG00000124788	ATXN1	3.10101	2.94774	3.09075	1.55451	1.25365	1.47431	up
ENSG00000112079	STK38	17.4174	17.2075	17.3854	9.62784	8.93092	9.41723	up
ENSG00000090013	BLVRB	50.8872	50.9107	47.1415	27.4294	29.2361	28.568	up
ENSG00000198265	HELZ	3.61108	3.73687	3.7822	6.27298	5.97192	6.10165	down
ENSG00000068366	ACSL4	29.786	29.9708	28.1407	19.3151	20.3355	17.7811	up
ENSG00000177628	GBA	26.1289	23.7872	25.4588	14.9491	15.0382	14.9246	up
ENSG00000112078	KCTD20	20.1178	19.8867	18.8756	12.4266	12.9005	12.2865	up
ENSG00000124882	EREG	18.7899	17.2763	18.7405	10.5164	9.05524	11.2309	up
ENSG00000138356	AOX1	3.2224	3.66161	3.37065	1.0405	0.811237	0.860832	up
ENSG00000106211	HSPB1	125.851	144.524	139.976	83.1812	92.052	89.1744	up
ENSG00000153404	PLEKHG4B	4.8238	5.77682	4.62891	2.56374	2.3812	2.44755	up
ENSG00000133393	FOPNL	27.2361	26.1559	26.591	14.5607	14.9999	13.5091	up
ENSG00000067596	DHX8	8.87807	9.0317	9.57404	13.9833	14.4117	14.1431	down
ENSG00000214049	UCA1	66.6332	60.7961	72.2659	110.446	97.6059	112.768	down
ENSG00000178607	ERN1	3.04064	3.21347	3.1666	5.85338	5.6779	5.83772	down
ENSG00000092531	SNAP23	3.38712	3.52262	3.38308	7.52294	7.13737	7.24024	down
ENSG00000110851	PRDM4	7.03389	6.84813	6.58712	13.164	12.4411	12.6866	down
ENSG00000255004	AL133330.2	37.9384	40.1338	37.4481	76.9808	70.6123	75.1426	down
ENSG00000072210	ALDH3A2	9.91942	9.54928	10.6921	16.5732	16.005	16.8639	down
ENSG00000169221	TBC1D10B	13.457	13.3191	13.8901	7.53657	7.51638	8.5968	up
ENSG00000253719	ATXN7L3B	15.6939	14.5414	15.7343	9.60461	9.91578	9.58121	up
ENSG00000021762	OSBPL5	3.60548	3.96116	4.19107	1.497	1.15566	1.49183	up
ENSG00000197006	METTL9	3.97871	4.63226	4.33935	8.52794	9.07946	8.13032	down
ENSG00000158864	NDUFS2	26.1953	25.0782	23.9929	15.1189	14.9267	13.0569	up
ENSG00000129968	ABHD17A	5.26797	5.77884	5.11613	10.2644	9.99557	10.1921	down
ENSG00000100216	TOMM22	40.4257	40.0354	36.8958	22.4861	23.6573	21.5302	up
ENSG00000037241	RPL26L1	29.5708	30.2082	31.3202	13.4096	13.3867	12.6082	up
ENSG00000140859	KIFC3	13.1467	14.095	13.4352	8.35035	8.92057	8.89264	up
ENSG00000070770	CSNK2A2	21.0259	20.2692	22.1138	14.2979	13.8942	14.0713	up
ENSG00000244509	APOBEC3C	16.0399	16.5776	16.3745	27.7631	28.1274	27.7368	down
ENSG00000170558	CDH2	12.2771	11.2641	12.2631	6.46228	6.46492	5.92967	up
ENSG00000143442	POGZ	6.76317	6.88904	7.49262	11.3372	11.2142	11.0535	down
ENSG00000132274	TRIM22	2.67034	2.78487	2.94507	6.12459	6.21429	6.64971	down
ENSG00000155254	MARVELD1	27.5373	30.791	30.5086	15.3027	18.3315	15.5699	up
ENSG00000142459	EVI5L	9.92201	9.13929	9.49332	5.21923	4.67573	5.21877	up
ENSG00000136040	PLXNC1	2.53771	2.59746	2.85012	0.883559	0.957337	1.03376	up
ENSG00000171700	RGS19	16.2265	15.3569	15.0819	4.37092	4.63551	6.71975	up
ENSG00000033170	FUT8	10.6605	10.4681	10.6197	6.385	5.76619	6.0726	up
ENSG00000175416	CLTB	68.0497	72.2746	68.9563	45.521	47.7471	42.4466	up
ENSG00000112685	EXOC2	15.599	16.2677	15.139	9.08782	9.26489	9.32208	up
ENSG00000111665	CDCA3	12.3785	12.0959	12.1401	7.26078	6.94805	6.89597	up
ENSG00000169908	TM4SF1	6.42785	7.70323	7.36231	2.29405	2.75602	2.41136	up
ENSG00000112769	LAMA4	1.38336	1.35615	1.45054	0.382904	0.328204	0.367917	up
ENSG00000124067	SLC12A4	10.5372	9.85963	10.8456	16.2712	15.8296	15.6175	down
ENSG00000150403	TMCO3	8.33521	8.92948	8.76056	4.78958	5.44464	5.16233	up
ENSG00000065534	MYLK	1.37645	1.43895	1.35067	0.591132	0.546089	0.591127	up
ENSG00000086062	B4GALT1	16.1429	16.8473	17.8838	25.8585	25.8029	26.8835	down
ENSG00000130177	CDC16	12.9767	12.3777	12.5058	21.3069	20.6322	20.8931	down
ENSG00000162512	SDC3	14.8615	16.1795	16.5478	9.81635	9.92213	10.2444	up
ENSG00000108064	TFAM	14.9787	14.303	14.7447	21.942	22.5695	22.1119	down
ENSG00000183722	LHFPL6	15.767	16.1899	15.5155	6.56965	7.19431	7.60195	up
ENSG00000274627	AC092123.2	1.90716	2.22388	2.20921	6.33922	5.23807	5.2211	down
ENSG00000172943	PHF8	1.69228	2.04076	1.81036	4.38198	3.91406	4.38237	down
ENSG00000138073	PREB	12.5064	13.5483	13.6332	22.6343	22.6091	23.2902	down
ENSG00000157191	NECAP2	10.0816	9.89458	9.37782	15.5182	16.8183	16.512	down
ENSG00000109686	SH3D19	13.6458	12.9868	13.9361	8.44461	7.9112	8.9583	up
ENSG00000156052	GNAQ	17.6789	16.8033	17.3046	11.8215	10.8497	11.03	up
ENSG00000071655	MBD3	4.71703	5.08242	4.60971	8.59721	8.3554	8.577	down
ENSG00000155304	HSPA13	24.7264	24.1189	24.2441	16.4183	15.0763	15.1375	up
ENSG00000106366	SERPINE1	28.4969	27.3402	28.2306	15.3838	17.9644	14.9314	up
ENSG00000145246	ATP10D	10.6612	11.344	10.4293	6.76609	6.22468	6.58055	up
ENSG00000169926	KLF13	10.8608	11.2313	10.7754	6.8746	6.6928	7.31145	up
ENSG00000141753	IGFBP4	11.4907	11.3593	13.6626	4.78831	4.39016	3.72259	up
ENSG00000148019	CEP78	3.15315	3.06623	3.26351	5.3472	5.32875	5.21219	down
ENSG00000206075	SERPINB5	26.8393	24.8992	26.1563	16.8778	16.8206	16.1008	up
ENSG00000150630	VEGFC	36.5742	37.4923	37.6255	57.5447	52.8682	59.2907	down
ENSG00000240891	PLCXD2	1.97398	1.67925	1.75321	3.90096	3.97499	4.30018	down
ENSG00000105520	PLPPR2	3.15879	3.22295	3.677	7.98748	8.7544	9.72855	down
ENSG00000128567	PODXL	11.7938	11.2262	12.0248	6.92421	6.99718	7.33903	up
ENSG00000058091	CDK14	2.28536	2.23955	2.02525	0.516422	0.395314	0.622517	up
ENSG00000119471	HSDL2	17.8996	17.8283	18.2321	9.50023	9.87734	10.809	up
ENSG00000069011	PITX1	17.7039	19.5291	18.1754	10.7574	10.2333	10.5059	up
ENSG00000102870	ZNF629	11.2888	10.759	11.6603	6.46872	5.82855	6.78102	up
ENSG00000175634	RPS6KB2	4.81849	4.34633	4.66869	8.34086	9.93153	9.36287	down
ENSG00000107159	CA9	2.41594	2.59431	4.14812	11.0005	13.1863	11.8089	down
ENSG00000167880	EVPL	13.4308	13.9208	14.5476	8.79254	8.70239	9.3609	up
ENSG00000143164	DCAF6	17.3348	15.8618	15.3516	9.71753	10.4967	9.3923	up
ENSG00000154556	SORBS2	1.39798	1.62886	1.54749	0.560555	0.531123	0.626587	up
ENSG00000170525	PFKFB3	6.68149	6.69595	6.45252	11.5881	11.3107	10.8982	down
ENSG00000187837	HIST1H1C	80.9125	79.9055	94.6436	44.223	44.8316	42.862	up
ENSG00000144231	POLR2D	11.4236	10.1646	10.391	5.58018	5.51977	6.04276	up
ENSG00000011295	TTC19	12.2574	11.7876	11.6212	17.9802	20.4413	18.6471	down
ENSG00000172663	TMEM134	2.62136	2.6642	3.23822	6.18133	6.36022	6.47169	down
ENSG00000172889	EGFL7	1.20995	1.57405	1.33371	5.73648	5.32162	5.64585	down
ENSG00000143614	GATAD2B	3.62007	3.497	3.63146	6.31429	6.35744	6.35549	down
ENSG00000116406	EDEM3	12.3594	11.755	12.3897	8.13207	7.43395	7.67338	up
ENSG00000181904	C5orf24	9.89374	9.1981	8.53856	16.1898	15.1299	14.9044	down
ENSG00000219545	UMAD1	2.08345	2.47679	2.19054	6.38568	6.10941	5.97202	down
ENSG00000106484	MEST	16.6213	16.4873	15.7446	9.3486	10.2611	9.50719	up
ENSG00000175130	MARCKSL1	6.27071	7.76096	7.67088	17.0886	18.0017	17.7387	down
ENSG00000153006	SREK1IP1	3.47951	3.39067	3.43499	6.68158	6.13392	6.73691	down
ENSG00000273760	AC245041.1	40.7554	42.1133	39.6588	71.1545	71.3269	74.4013	down
ENSG00000037749	MFAP3	4.80175	4.75641	4.90037	9.42323	9.0967	9.4202	down
ENSG00000163516	ANKZF1	5.03793	5.1923	5.3823	9.68908	8.89178	9.61509	down
ENSG00000136280	CCM2	3.77662	3.5011	4.01118	7.1475	6.86628	6.69884	down
ENSG00000148341	SH3GLB2	9.24244	9.20562	9.83897	15.045	14.4956	14.3842	down
ENSG00000003436	TFPI	3.13752	2.86237	2.98694	1.3599	1.41816	1.43183	up
ENSG00000135678	CPM	1.97448	2.20827	1.79197	0.392135	0.495629	0.573876	up
ENSG00000127080	IPPK	3.39245	3.31817	3.30693	7.09975	6.78042	7.07681	down
ENSG00000101096	NFATC2	2.41939	2.10664	2.37348	0.775205	0.784854	0.60884	up
ENSG00000162408	NOL9	4.88389	4.68363	4.50783	8.13818	8.09609	8.51647	down
ENSG00000123080	CDKN2C	17.7077	15.3095	17.4987	9.13749	8.18933	9.41889	up
ENSG00000096717	SIRT1	5.74863	5.8913	6.11445	10.755	11.6158	10.8404	down
ENSG00000188707	ZBED6CL	3.28854	3.59656	4.30341	9.26381	9.08867	10.4766	down
ENSG00000175265	GOLGA8A	2.12939	2.35346	2.46132	5.11965	4.96988	4.99875	down
ENSG00000152127	MGAT5	13.5886	13.3002	13.0649	8.65632	9.2853	8.72243	up
ENSG00000128607	KLHDC10	9.98642	9.60528	10.3636	6.03341	5.68825	6.03529	up
ENSG00000067082	KLF6	20.7741	20.0981	17.9878	11.928	13.1107	11.6115	up
ENSG00000140406	TLNRD1	4.30683	4.63958	4.83465	8.64401	9.03706	9.65522	down
ENSG00000177225	GATD1	11.6128	11.6919	12.1781	18.1159	17.9378	18.05	down
ENSG00000144867	SRPRB	12.1407	11.6717	12.1486	18.8859	19.671	19.2164	down
ENSG00000071564	TCF3	13.9665	14.6647	14.3483	8.6842	8.12277	9.55824	up
ENSG00000156017	CARNMT1	15.7124	16.2082	15.9055	8.84778	10.1263	9.57892	up
ENSG00000158850	B4GALT3	4.9104	5.45578	5.11606	10.568	10.3784	10.0045	down
ENSG00000099250	NRP1	6.50545	5.80379	6.78676	3.41739	3.82803	3.68472	up
ENSG00000150457	LATS2	19.8571	18.4497	18.2287	11.4694	12.4669	12.427	up
ENSG00000129195	PIMREG	24.5197	23.5323	22.8961	13.2426	14.2327	14.3893	up
ENSG00000134757	DSG3	11.5699	11.9897	11.3163	6.52217	6.52631	7.23361	up
ENSG00000039560	RAI14	13.3594	12.9386	13.1129	8.89091	8.71141	8.70215	up
ENSG00000176170	SPHK1	15.589	16.9629	17.1892	25.0912	25.0791	25.3554	down
ENSG00000066654	THUMPD1	11.7335	11.1845	11.0893	18.4668	16.6395	16.8808	down
ENSG00000128881	TTBK2	7.65746	7.58806	7.7945	5.23634	4.5362	5.04176	up
ENSG00000173757	STAT5B	3.69622	3.70097	3.75168	6.96436	7.01119	6.9613	down
ENSG00000171492	LRRC8D	6.23654	6.01758	6.06182	10.9615	10.789	10.8701	down
ENSG00000119979	FAM45A	2.9469	2.98611	2.8205	5.7759	6.22884	5.97644	down
ENSG00000204560	DHX16	15.021	15.5251	15.4676	24.3921	22.6037	24.2095	down
ENSG00000167723	TRPV3	0.825077	0.892413	0.882398	0.131357	0.0855888	0.120584	up
ENSG00000051108	HERPUD1	13.4031	14.4703	16.2624	23.3384	23.5823	23.0424	down
ENSG00000136144	RCBTB1	6.78519	6.46733	7.13437	12.977	12.2132	11.618	down
ENSG00000221926	TRIM16	7.26537	7.79307	6.97399	3.62167	3.8017	3.77539	up
ENSG00000166396	SERPINB7	7.69785	7.35763	6.7233	2.67944	2.46617	1.88826	up
ENSG00000134954	ETS1	12.8833	13.3063	13.3278	9.0209	8.41228	8.47723	up
ENSG00000166147	FBN1	1.43302	1.51725	1.4003	0.572049	0.525314	0.612047	up
ENSG00000167130	DOLPP1	19.0328	19.2362	20.4911	33.8732	30.4338	34.1134	down
ENSG00000134802	SLC43A3	14.068	12.2188	12.7238	20.065	21.5961	21.1913	down
ENSG00000124171	PARD6B	2.78789	2.71036	3.35394	6.5647	6.92121	6.58503	down
ENSG00000143653	SCCPDH	19.8971	19.0653	17.9661	30.0252	31.307	31.594	down
ENSG00000156463	SH3RF2	6.55515	6.66795	6.4129	3.59715	3.67709	3.51505	up
ENSG00000047056	WDR37	1.50469	1.78734	1.96173	4.36097	4.81552	4.30915	down
ENSG00000178685	PARP10	4.83806	5.43284	4.85571	9.4652	8.7944	8.93767	down
ENSG00000095303	PTGS1	14.3394	14.0111	13.1507	7.87664	8.4184	8.98462	up
ENSG00000130803	ZNF317	3.84594	4.05376	4.09149	8.01492	7.38599	8.7443	down
ENSG00000148848	ADAM12	3.01139	2.9994	2.84006	1.2964	1.36484	1.34889	up
ENSG00000061794	MRPS35	25.3247	24.9066	24.9184	38.8517	42.6224	39.7608	down
ENSG00000137337	MDC1	12.3283	12.8554	12.1796	8.41153	8.1205	8.44156	up
ENSG00000118454	ANKRD13C	6.85974	6.55912	6.06868	11.2251	11.7708	12.191	down
ENSG00000136153	LMO7	5.71305	6.1623	6.04349	3.89416	3.66158	3.91272	up
ENSG00000181090	EHMT1	2.51404	2.56055	2.83002	4.49001	3.92705	4.39398	down
ENSG00000095574	IKZF5	2.91313	2.92697	2.80801	6.35305	5.93778	6.34726	down
ENSG00000118193	KIF14	15.8534	15.4106	14.4971	10.6982	9.92779	9.66962	up
ENSG00000166788	SAAL1	5.0515	5.54269	5.6603	10.7335	11.913	11.3962	down
ENSG00000149679	CABLES2	3.11458	3.31783	3.56737	7.46704	7.24696	7.78941	down
ENSG00000117862	TXNDC12	22.0557	20.3764	21.5904	13.4129	13.6583	13.4464	up
ENSG00000100526	CDKN3	49.0663	44.2881	43.6461	29.8427	28.1264	27.5845	up
ENSG00000275066	SYNRG	3.96076	3.6899	3.84057	6.17275	5.76827	5.97033	down
ENSG00000272398	CD24	4.84461	4.4401	4.85271	1.16147	1.28903	1.58664	up
ENSG00000178971	CTC1	2.27541	1.8536	2.28034	4.29144	4.47114	4.60432	down
ENSG00000138829	FBN2	7.80608	7.62272	7.74537	5.51018	4.70866	4.84083	up
ENSG00000100360	IFT27	2.29054	2.28142	2.25033	0.649633	0.522573	0.899854	up
ENSG00000123200	ZC3H13	6.54055	6.89374	6.15946	10.5627	9.4592	10.5186	down
ENSG00000080986	NDC80	22.4496	21.8195	20.9876	13.5961	14.3266	12.7577	up
ENSG00000187678	SPRY4	5.41111	5.2519	5.23705	9.45629	9.53349	8.75041	down
ENSG00000169247	SH3TC2	1.95655	2.04473	1.83372	0.947686	0.714626	0.86213	up
ENSG00000136010	ALDH1L2	7.00291	7.46954	6.90096	4.01695	4.44298	3.96633	up
ENSG00000131019	ULBP3	1.97801	1.65237	1.78258	9.88207	8.60259	10.4112	down
ENSG00000166479	TMX3	11.2181	10.7952	10.3776	7.10715	6.67751	7.03475	up
ENSG00000165072	MAMDC2	8.40765	7.73877	8.24084	4.16668	3.39154	3.77397	up
ENSG00000183421	RIPK4	11.8642	11.4121	12.9116	19.3991	19.0948	19.4457	down
ENSG00000099812	MISP	31.9456	34.1259	29.9866	18.6463	20.7322	20.8083	up
ENSG00000121957	GPSM2	9.69084	10.2414	10.235	6.58276	6.57486	6.3665	up
ENSG00000120008	WDR11	5.91028	5.83459	5.59057	9.29391	8.41924	8.71794	down
ENSG00000111319	SCNN1A	3.96957	3.61181	4.45594	8.54843	7.05694	8.60782	down
ENSG00000149313	AASDHPPT	2.55916	2.85362	2.96238	6.15012	5.2486	6.00816	down
ENSG00000139324	TMTC3	8.23397	7.54987	8.41296	12.8081	12.1801	12.2952	down
ENSG00000150712	MTMR12	4.64992	5.23155	5.43127	8.88495	9.19678	9.87785	down
ENSG00000168256	NKIRAS2	12.4814	12.6911	13.026	8.27442	7.68134	8.14555	up
ENSG00000178202	KDELC2	13.7117	13.9212	12.522	7.73169	6.61558	8.398	up
ENSG00000132676	DAP3	16.5297	17.1208	17.1462	24.6966	27.5071	24.4477	down
ENSG00000105404	RABAC1	44.9392	43.0326	43.347	26.6381	29.0218	29.5304	up
ENSG00000197713	RPE	16.3241	16.4195	18.0353	25.5694	26.7282	25.9131	down
ENSG00000012171	SEMA3B	6.49209	7.1847	6.3714	3.28517	3.56105	3.45307	up
ENSG00000197343	ZNF655	5.32033	5.37388	5.4297	8.89986	8.55353	8.21212	down
ENSG00000124466	LYPD3	26.703	24.5028	28.5026	16.7787	14.8256	15.6576	up
ENSG00000197043	ANXA6	3.56617	3.50568	3.66712	1.27828	1.5068	1.25554	up
ENSG00000151388	ADAMTS12	3.80387	4.052	3.78248	1.95762	2.1204	1.99005	up
ENSG00000143319	ISG20L2	12.3518	13.114	12.886	7.84913	7.24408	8.32977	up
ENSG00000180573	HIST1H2AC	38.5881	37.5309	38.7153	22.682	22.8527	24.8637	up
ENSG00000155097	ATP6V1C1	11.0114	11.2144	11.2376	17.1699	17.4976	15.8671	down
ENSG00000110944	IL23A	4.03633	3.59706	3.21476	10.8769	13.9953	12.4191	down
ENSG00000146376	ARHGAP18	12.4723	14.2766	12.6396	7.30933	7.68783	7.93553	up
ENSG00000151135	TMEM263	10.6038	9.85043	10.4657	16.0853	15.9217	16.2695	down
ENSG00000102858	MGRN1	4.2998	4.60218	4.6648	7.39197	6.8806	7.31535	down
ENSG00000167815	PRDX2	10.7829	11.04	9.53664	19.2117	19.6274	20.441	down
ENSG00000170448	NFXL1	4.80822	4.64903	4.03247	9.05342	8.15633	9.32208	down
ENSG00000181773	GPR3	11.4756	10.8658	10.6032	4.13038	4.81015	4.92543	up
ENSG00000188690	UROS	4.30839	3.91314	4.48937	7.53242	7.3762	7.4463	down
ENSG00000213859	KCTD11	7.46756	7.74601	8.10672	14.1667	14.7909	13.6138	down
ENSG00000145545	SRD5A1	5.89146	5.84357	5.82118	3.41357	3.33838	3.26951	up
ENSG00000119397	CNTRL	5.61659	5.81425	5.69796	3.40369	3.01535	3.54826	up
ENSG00000127334	DYRK2	3.22045	3.01582	3.03611	5.43962	5.09334	5.51385	down
ENSG00000116704	SLC35D1	5.97468	5.65537	5.48765	9.75698	9.2268	9.43104	down
ENSG00000070404	FSTL3	18.4169	19.3672	18.5671	10.5136	11.4208	11.7492	up
ENSG00000146463	ZMYM4	7.50194	6.54421	6.83258	11.0626	10.9799	10.5812	down
ENSG00000103174	NAGPA	1.56338	1.41976	1.20967	3.66613	3.51064	3.71553	down
ENSG00000164062	APEH	18.7948	19.1234	18.4078	13.1796	11.998	12.4187	up
ENSG00000138641	HERC3	6.47642	6.33426	6.99663	3.63052	3.98983	4.04457	up
ENSG00000135473	PAN2	4.47204	4.12683	4.22094	2.22984	1.96136	2.12159	up
ENSG00000169230	PRELID1	17.1808	19.5235	17.9407	29.359	33.7914	31.9726	down
ENSG00000184384	MAML2	7.1563	6.82749	6.87069	4.28283	3.53239	3.97216	up
ENSG00000156521	TYSND1	9.70917	11.1047	11.0083	16.7675	16.7381	16.9174	down
ENSG00000187240	DYNC2H1	2.60832	2.79574	2.65091	5.01852	4.20125	4.41707	down
ENSG00000031081	ARHGAP31	1.86087	1.76647	1.80799	0.622895	0.638127	0.719129	up
ENSG00000117016	RIMS3	6.05577	6.43087	6.11813	3.38258	3.65776	3.4502	up
ENSG00000177200	CHD9	6.2575	5.60855	5.95176	4.06373	3.2893	3.86705	up
ENSG00000086827	ZW10	9.03897	9.21282	8.33898	3.58522	3.72303	4.489	up
ENSG00000105607	GCDH	3.10937	2.88445	3.00913	6.30532	6.49184	6.47889	down
ENSG00000100577	GSTZ1	3.00443	3.28134	3.248	1.40182	1.52674	1.52259	up
ENSG00000173391	OLR1	2.00032	1.95127	2.18925	5.48411	5.58165	5.63661	down
ENSG00000119953	SMNDC1	6.13303	5.85359	6.36158	10.4941	11.4705	9.7847	down
ENSG00000164080	RAD54L2	2.19935	2.29064	2.506	4.37955	3.92037	4.08248	down
ENSG00000153044	CENPH	21.5755	19.3071	21.5048	11.7074	11.908	11.8539	up
ENSG00000070610	GBA2	9.88339	10.3408	10.5117	15.9413	16.114	15.4143	down
ENSG00000172667	ZMAT3	2.88214	2.81207	3.1952	5.00097	5.29344	5.26395	down
ENSG00000135966	TGFBRAP1	8.8184	9.32699	9.18969	13.9698	13.3067	14.26	down
ENSG00000113356	POLR3G	1.28623	1.70294	1.51915	4.05954	4.67818	4.1733	down
ENSG00000111816	FRK	1.88218	1.69908	1.71726	0.815663	0.754369	0.752734	up
ENSG00000176438	SYNE3	1.20779	1.20989	1.14414	0.498619	0.538821	0.454482	up
ENSG00000100592	DAAM1	3.36038	3.18287	3.36499	1.79292	1.68306	1.77372	up
ENSG00000169991	IFFO2	9.44393	10.1775	9.62945	6.35276	5.75423	5.79155	up
ENSG00000108448	TRIM16L	7.71812	7.81792	8.20453	4.22881	3.94158	4.26795	up
ENSG00000143375	CGN	10.4433	10.5061	10.1778	6.62141	6.472	6.92212	up
ENSG00000149084	HSD17B12	2.01075	2.17898	2.26946	5.0564	4.37859	3.96215	down
ENSG00000228742	LINC02577	4.53853	5.26499	5.70159	1.57773	2.14509	1.70175	up
ENSG00000197019	SERTAD1	9.6321	11.2273	9.80292	18.7778	19.2497	19.0602	down
ENSG00000107789	MINPP1	10.911	10.8675	11.0951	18.4224	18.04	17.748	down
ENSG00000135124	P2RX4	2.30252	2.12404	2.48238	4.7315	4.37994	4.25595	down
ENSG00000081307	UBA5	5.03257	5.24246	5.36587	8.46787	8.74303	8.36844	down
ENSG00000116161	CACYBP	16.5324	14.9076	14.3025	22.1706	23.3234	23.6886	down
ENSG00000139163	ETNK1	5.24123	5.05171	5.13171	8.21053	7.80593	8.29468	down
ENSG00000104825	NFKBIB	30.5982	28.6931	28.0902	18.2695	19.1727	17.6198	up
ENSG00000057294	PKP2	10.9022	11.4382	11.1445	7.53327	7.14012	7.55364	up
ENSG00000135679	MDM2	3.98609	4.34878	4.11463	6.18663	6.5413	6.24118	down
ENSG00000198832	SELENOM	2.49237	2.62035	2.46836	6.16738	6.20253	6.10565	down
ENSG00000110315	RNF141	3.61962	3.62126	3.65602	6.50549	5.86254	6.3423	down
ENSG00000146729	NIPSNAP2	7.64168	7.63346	7.7084	11.8214	11.7589	13.2055	down
ENSG00000124120	TTPAL	8.0099	8.50391	8.50093	12.657	13.9583	12.138	down
ENSG00000180488	MIGA1	3.05546	2.76187	2.83925	4.87408	5.01341	5.0603	down
ENSG00000162654	GBP4	5.03135	5.09329	4.63749	8.74338	8.01842	8.35143	down
ENSG00000151292	CSNK1G3	12.52	12.7087	12.0113	7.16846	7.94561	7.91452	up
ENSG00000092445	TYRO3	4.18162	4.72143	4.05501	2.38271	2.47673	2.46028	up
ENSG00000136045	PWP1	16.1767	16.8546	17.6977	25.7291	25.59	27.3597	down
ENSG00000168395	ING5	2.8021	2.67465	2.59226	4.58945	4.48131	4.86001	down
ENSG00000239713	APOBEC3G	6.86413	6.83679	7.99021	12.3103	11.8191	11.6045	down
ENSG00000214655	ZSWIM8	6.07978	6.21346	6.53278	9.82926	9.14871	10.2235	down
ENSG00000168056	LTBP3	6.55632	6.83506	7.63332	10.6848	10.1542	12.0181	down
ENSG00000163597	SNHG16	7.59502	7.2603	7.18229	12.0752	11.2759	11.669	down
ENSG00000178999	AURKB	38.2297	39.3383	36.0202	24.1341	25.6292	25.7276	up
ENSG00000133121	STARD13	5.26845	6.273	5.92104	3.0478	3.3392	3.40554	up
ENSG00000113595	TRIM23	1.3639	1.64583	1.72199	4.28936	4.50067	3.59822	down
ENSG00000112796	ENPP5	4.68668	5.15396	4.69486	2.22949	1.67617	2.02822	up
ENSG00000185483	ROR1	3.24828	3.61872	3.0599	1.19571	1.59175	1.22937	up
ENSG00000090316	MAEA	5.14843	6.06432	5.75332	8.99933	8.45282	8.72061	down
ENSG00000247315	ZCCHC3	11.9729	11.8878	12.1824	6.43484	7.10315	6.75882	up
ENSG00000107443	CCNJ	1.82375	2.04355	1.96726	4.90887	4.50165	4.69111	down
ENSG00000137877	SPTBN5	0.843068	0.875333	0.984944	0.223864	0.292251	0.175237	up
ENSG00000144827	ABHD10	15.0247	13.2397	12.6119	23.5161	21.7188	21.5789	down
ENSG00000137494	ANKRD42	2.31576	2.39991	2.50576	5.0057	4.96995	4.33601	down
ENSG00000154175	ABI3BP	1.2978	1.26403	1.3583	0.351067	0.451627	0.49535	up
ENSG00000181744	C3orf58	4.17057	4.3256	4.83603	8.15942	7.68632	7.84491	down
ENSG00000071073	MGAT4A	2.34358	2.256	2.60308	1.14726	1.07649	0.972898	up
ENSG00000088356	PDRG1	9.40252	8.17086	9.57873	16.3316	18.6271	17.8714	down
ENSG00000188559	RALGAPA2	1.93017	1.70703	1.8491	3.27779	3.24608	3.718	down
ENSG00000273611	ZNHIT3	2.17773	2.05638	2.29137	4.15928	4.70858	4.32081	down
ENSG00000005001	PRSS22	26.6214	22.7538	25.3075	16.1189	13.7842	14.8492	up
ENSG00000204160	ZDHHC18	12.026	11.0079	11.8363	6.99526	7.50969	7.55694	up
ENSG00000015475	BID	7.60009	7.71104	7.46045	11.7313	12.7011	12.8943	down
ENSG00000170456	DENND5B	2.38564	2.37058	2.43442	1.16995	1.18986	1.23388	up
ENSG00000254999	BRK1	60.2801	58.1048	59.373	40.8948	38.9572	39.0555	up
ENSG00000105173	CCNE1	4.17801	3.89051	3.40728	8.18662	8.91347	9.17246	down
ENSG00000100441	KHNYN	7.89685	8.0534	7.92519	5.27332	4.94868	5.27247	up
ENSG00000185989	RASA3	14.215	14.8175	14.3839	9.97959	9.35487	9.0924	up
ENSG00000139318	DUSP6	4.02853	3.89048	4.13176	7.07234	7.5621	7.96338	down
ENSG00000111275	ALDH2	5.73336	5.65238	6.0458	3.48262	3.61029	3.77467	up
ENSG00000167754	KLK5	27.1919	24.6525	25.6064	14.3777	15.698	14.1103	up
ENSG00000002587	HS3ST1	4.09157	4.18292	3.92527	1.9193	2.25512	2.20638	up
ENSG00000273841	TAF9	17.2464	17.3482	16.6073	26.147	28.659	25.6274	down
ENSG00000002586	CD99	27.1437	28.6799	26.8148	15.9606	19.2736	18.2747	up
ENSG00000155189	AGPAT5	9.475	7.85544	8.22191	13.4665	13.8428	14.4911	down
ENSG00000184922	FMNL1	2.40481	3.07485	2.92137	1.25482	0.985894	1.17613	up
ENSG00000151882	CCL28	1.72792	1.90146	1.69994	4.3447	3.98518	4.40259	down
ENSG00000163820	FYCO1	7.70384	7.65903	7.51733	5.01158	4.82828	5.20752	up
ENSG00000179967	PPP1R14BP3	54.8245	60.109	57.783	24.2499	27.3473	29.8878	up
ENSG00000114023	FAM162A	6.38222	7.20106	6.51606	11.6003	12.0358	11.2795	down
ENSG00000133028	SCO1	4.33215	3.97731	3.83916	6.81892	6.16826	6.27636	down
ENSG00000064490	RFXANK	7.20325	7.12438	6.96597	15.3976	13.4541	12.3811	down
ENSG00000203875	SNHG5	12.4322	11.304	11.6404	19.1735	21.0866	18.5954	down
ENSG00000115993	TRAK2	6.06755	6.11778	6.06775	9.36227	8.79998	9.94625	down
ENSG00000148429	USP6NL	0.630322	0.66318	0.698591	1.49254	1.43722	1.5316	down
ENSG00000151233	GXYLT1	5.71801	5.74548	5.99828	3.53854	3.4784	3.32088	up
ENSG00000184182	UBE2F	1.07101	0.903772	0.914258	3.21319	2.73479	2.99915	down
ENSG00000197223	C1D	2.20054	2.33205	2.26235	5.11213	5.26836	5.59854	down
ENSG00000115904	SOS1	5.1451	4.67721	5.05118	7.74574	7.25707	7.85815	down
ENSG00000165959	CLMN	2.95511	2.77138	3.02861	1.71006	1.81672	1.66079	up
ENSG00000125746	EML2	9.93448	9.36809	9.21571	6.26401	6.68632	6.10244	up
ENSG00000173267	SNCG	24.266	20.7957	23.1624	12.0534	10.895	11.2961	up
ENSG00000276180	HIST1H4I	14.859	14.6057	14.0188	6.00638	5.97117	6.63277	up
ENSG00000238266	LINC00707	3.28553	3.39515	3.59505	0.815995	1.1955	0.746943	up
ENSG00000170385	SLC30A1	10.0193	9.71557	9.48054	6.1957	6.10485	6.14003	up
ENSG00000065559	MAP2K4	7.65672	8.39543	7.56177	11.826	12.373	12.1082	down
ENSG00000119862	LGALSL	16.8823	17.0661	16.9681	10.5264	11.9031	10.7696	up
ENSG00000244879	GABPB1-AS1	3.57792	3.42112	3.61554	2.29579	2.35008	2.26541	up
ENSG00000075702	WDR62	8.1647	8.81949	8.11981	5.62495	4.53194	5.69718	up
ENSG00000159445	THEM4	1.39293	1.67344	1.09657	3.76037	4.26816	3.49228	down
ENSG00000184208	C22orf46	6.10227	5.81932	5.77062	2.60975	3.48407	2.67419	up
ENSG00000109466	KLHL2	8.14063	8.67577	8.71803	13.3709	13.8689	13.7059	down
ENSG00000196369	SRGAP2B	2.98202	3.31753	2.8257	1.27045	1.43384	1.44084	up
ENSG00000101938	CHRDL1	3.89182	3.37976	3.65418	1.4092	1.37977	0.902538	up
ENSG00000111863	ADTRP	2.4305	2.40569	2.37655	0.619118	0.54304	0.820943	up
ENSG00000006534	ALDH3B1	4.97592	4.72867	5.36031	2.66589	2.42941	2.93672	up
ENSG00000125485	DDX31	5.3652	5.52497	5.50439	8.67488	9.09063	8.81286	down
ENSG00000166946	CCNDBP1	4.63286	4.62384	4.42901	7.5972	7.52851	7.09921	down
ENSG00000133808	MICALCL	4.09547	4.06095	3.64361	1.50896	1.47527	1.06409	up
ENSG00000081026	MAGI3	5.66445	5.42695	5.49027	3.58859	3.21945	3.22782	up
ENSG00000130956	HABP4	2.78214	2.87942	2.73558	0.918526	0.952501	0.856122	up
ENSG00000099282	TSPAN15	7.33811	6.90547	7.69884	13.3274	12.3863	14.9556	down
ENSG00000211459	MT-RNR1	1989.49	1815.9	2080.2	1247.37	1301.42	1375.25	up
ENSG00000183018	SPNS2	4.67709	4.41408	4.15558	1.90622	1.83253	1.9762	up
ENSG00000170043	TRAPPC1	44.4141	40.6445	41.3602	27.8107	24.414	21.5967	up
ENSG00000123612	ACVR1C	0.678745	0.62824	0.600153	1.77437	1.65262	1.5177	down
ENSG00000135451	TROAP	15.2262	15.5943	13.9862	9.09731	9.29847	10.0248	up
ENSG00000164692	COL1A2	0.762867	0.641632	0.826184	0.207279	0.144292	0.158567	up
ENSG00000166444	ST5	5.0081	4.84726	4.49087	3.22023	2.78559	3.22489	up
ENSG00000160218	TRAPPC10	4.33437	4.35917	3.93802	6.19688	6.15258	6.74324	down
ENSG00000162378	ZYG11B	4.75999	5.16228	4.95546	7.50618	7.45368	7.89599	down
ENSG00000224531	SMIM13	9.91068	9.4292	8.84103	14.5786	13.9409	14.2831	down
ENSG00000198863	RUNDC1	5.88401	5.38539	5.68923	9.61409	8.86585	9.86138	down
ENSG00000116649	SRM	20.3273	22.8598	20.1359	32.3536	32.6016	33.8289	down
ENSG00000134259	NGF	10.5369	11.3346	10.6535	2.8221	4.18191	2.19018	up
ENSG00000141756	FKBP10	9.78147	9.22819	9.87829	5.56199	5.81657	5.85717	up
ENSG00000121879	PIK3CA	3.12157	2.99571	3.3436	5.20093	5.18616	5.0125	down
ENSG00000236104	ZBTB22	5.91588	6.32963	5.05719	12.5971	9.98408	12.3926	down
ENSG00000140718	FTO	2.63322	2.55224	2.83386	1.58037	1.74684	1.74987	up
ENSG00000145147	SLIT2	2.27187	2.46324	2.52065	1.07805	1.30608	1.06587	up
ENSG00000135074	ADAM19	2.06209	1.69526	1.806	0.792079	0.493115	0.637827	up
ENSG00000115540	MOB4	6.33932	6.35792	5.57547	9.86827	10.2369	10.9501	down
ENSG00000130590	SAMD10	3.85494	3.22525	3.37448	7.69859	7.90098	7.85249	down
ENSG00000106799	TGFBR1	10.0862	9.45885	9.33264	6.43836	6.63271	5.89696	up
ENSG00000162458	FBLIM1	9.61122	9.12025	8.86323	14.1107	14.0766	13.4619	down
ENSG00000165507	C10orf10	1.48133	1.45435	1.65537	4.80835	4.21479	3.98076	down
ENSG00000198855	FICD	4.74248	4.32628	5.36572	2.43867	1.94661	1.85789	up
ENSG00000173898	SPTBN2	4.62269	5.83437	5.14653	3.17055	2.84702	3.01164	up
ENSG00000116701	NCF2	17.3966	15.9977	16.6014	9.54288	11.1493	9.44276	up
ENSG00000230733	AC092171.2	9.40477	8.69131	9.35403	14.5815	16.8747	14.49	down
ENSG00000123836	PFKFB2	2.94278	2.81406	2.96497	4.59845	4.81166	4.63255	down
ENSG00000114738	MAPKAPK3	13.1516	13.2113	12.966	8.48583	8.12869	8.62205	up
ENSG00000100568	VTI1B	3.43029	3.00446	3.17414	6.34679	5.23877	6.33785	down
ENSG00000074527	NTN4	4.20677	4.19001	3.90343	1.86564	1.79288	1.61985	up
ENSG00000204186	ZDBF2	3.90196	3.91071	4.36608	6.53517	5.90337	6.33632	down
ENSG00000232759	AC002480.2	3.70677	3.22728	3.86227	1.13571	0.847225	0.835133	up
ENSG00000002746	HECW1	0.455936	0.562029	0.563313	0.105791	0.12449	0.117289	up
ENSG00000185238	PRMT3	3.9552	4.42182	4.18795	6.96734	6.97244	7.80171	down
ENSG00000105877	DNAH11	0.311304	0.294364	0.326595	0.84317	0.829113	0.806786	down
ENSG00000197182	MIRLET7BHG	2.35523	2.01699	2.10105	4.22766	4.28286	4.35792	down
ENSG00000180917	CMTR2	4.13234	3.51133	4.18115	6.15903	6.69198	6.93024	down
ENSG00000158292	GPR153	7.18131	7.81413	8.01065	4.40602	3.69109	4.34965	up
ENSG00000167508	MVD	11.1862	11.7806	11.7612	7.58492	7.64424	7.40319	up
ENSG00000144455	SUMF1	1.04283	1.12899	1.24979	2.75339	2.71375	2.40319	down
ENSG00000161677	JOSD2	16.0726	18.4139	15.7429	7.04277	8.71847	8.65489	up
ENSG00000117174	ZNHIT6	6.46992	6.74812	6.78293	10.0854	9.64226	11.1539	down
ENSG00000133943	DGLUCY	7.91073	7.65285	7.45634	5.29044	4.48188	4.92381	up
ENSG00000170955	CAVIN3	31.0681	39.9948	37.78	17.9792	19.9098	23.5111	up
ENSG00000138640	FAM13A	0.534287	0.679452	0.599725	1.31724	1.39839	1.44768	down
ENSG00000134755	DSC2	4.6984	4.6949	4.56991	2.98555	3.23221	2.88106	up
ENSG00000272886	DCP1A	3.61146	3.38186	3.52603	6.6781	5.76948	5.8706	down
ENSG00000131979	GCH1	9.61317	8.87272	8.01718	14.8666	14.619	14.8308	down
ENSG00000178726	THBD	4.95553	4.78297	4.45763	2.32923	2.14682	2.12067	up
ENSG00000146966	DENND2A	2.49813	2.43939	2.36057	0.748642	1.05064	0.712701	up
ENSG00000168487	BMP1	8.58155	9.1777	8.82443	5.59711	5.70547	6.34918	up
ENSG00000259330	INAFM2	6.25866	6.6452	6.38615	10.9862	11.055	11.5708	down
ENSG00000164751	PEX2	4.37697	4.47326	4.24142	7.47171	7.42502	7.31782	down
ENSG00000100228	RAB36	2.1029	2.47674	2.01549	4.6138	4.92286	4.89747	down
ENSG00000101298	SNPH	5.77933	5.76757	6.43517	3.28427	3.30378	3.57326	up
ENSG00000102100	SLC35A2	8.06319	7.74604	7.79095	11.7661	13.514	13.3484	down
ENSG00000103932	RPAP1	7.10397	7.20043	7.4487	4.29378	4.62402	4.89104	up
ENSG00000153066	TXNDC11	9.3269	10.5625	9.60203	14.6216	15.6772	14.7766	down
ENSG00000100060	MFNG	2.63189	2.82782	2.56672	0.739044	0.613834	0.753818	up
ENSG00000138347	MYPN	1.01794	1.03168	0.80659	0.15467	0.228007	0.185602	up
ENSG00000109184	DCUN1D4	9.30941	8.49825	9.08506	6.33489	6.09691	5.43044	up
ENSG00000141569	TRIM65	3.00195	4.03489	3.33662	6.74238	6.92356	6.94426	down
ENSG00000105894	PTN	19.7256	18.1075	18.0266	10.4618	11.1262	9.56181	up
ENSG00000125355	TMEM255A	4.19947	4.32922	4.85416	1.91468	2.13629	1.74917	up
ENSG00000125871	MGME1	15.7872	14.1922	15.0284	23.6476	23.953	22.3253	down
ENSG00000090971	NAT14	8.1898	9.31833	8.16951	14.9373	15.1521	15.4177	down
ENSG00000172315	TP53RK	8.81142	8.90118	9.70658	13.8868	14.6156	14.7601	down
ENSG00000170745	KCNS3	10.188	9.12469	9.52503	4.92368	5.55256	5.39876	up
ENSG00000086619	ERO1B	2.92804	3.85336	3.3728	6.29035	6.17347	6.1839	down
ENSG00000137269	LRRC1	3.97788	4.62878	4.06402	7.51599	7.13973	7.305	down
ENSG00000082497	SERTAD4	2.30624	2.20517	2.41612	0.869449	0.824444	0.934767	up
ENSG00000033327	GAB2	7.15974	7.13121	6.18191	4.22152	3.95597	4.32526	up
ENSG00000114796	KLHL24	1.25353	1.17595	1.21485	2.74756	2.25548	2.54496	down
ENSG00000136908	DPM2	10.4431	10.9827	10.1748	16.4018	16.9759	15.8932	down
ENSG00000058866	DGKG	2.53244	2.6539	2.47596	1.23458	1.33142	1.52186	up
ENSG00000135457	TFCP2	15.5667	14.2742	13.6987	9.53348	9.59022	9.14198	up
ENSG00000122550	KLHL7	4.28244	4.32758	4.57787	7.44512	6.88907	6.59255	down
ENSG00000266074	BAHCC1	2.90102	2.59586	2.67541	4.49105	3.86153	4.62946	down
ENSG00000178585	CTNNBIP1	13.9714	12.6558	13.503	8.90689	8.19567	7.59368	up
ENSG00000047644	WWC3	2.37489	2.19773	2.69023	4.74031	4.00961	4.78903	down
ENSG00000135336	ORC3	16.713	15.2166	16.1845	9.89011	11.3802	9.76814	up
ENSG00000128309	MPST	5.4275	5.52663	5.86196	3.19267	3.56235	3.30495	up
ENSG00000155545	MIER3	5.87421	5.82901	6.25469	9.32907	9.28463	8.94713	down
ENSG00000150907	FOXO1	2.89309	2.95209	3.04271	1.40176	1.46715	1.31414	up
ENSG00000104267	CA2	13.8672	12.6585	11.2546	6.95888	6.06586	6.57336	up
ENSG00000143195	ILDR2	0.912651	0.845701	0.896411	0.319224	0.31536	0.368076	up
ENSG00000165572	KBTBD6	3.37242	3.46812	3.46933	5.90482	6.09321	6.04816	down
ENSG00000164070	HSPA4L	2.83172	2.7448	2.73805	4.76459	3.98934	4.4821	down
ENSG00000225663	MCRIP1	3.09622	2.44351	2.75728	5.79239	5.61633	5.69718	down
ENSG00000164976	MYORG	8.29643	7.72361	8.71696	4.8391	5.47478	5.41713	up
ENSG00000179532	DNHD1	0.883198	0.793311	0.74471	0.363234	0.354273	0.31709	up
ENSG00000214357	NEURL1B	4.60247	3.9879	4.30429	2.20978	2.51582	1.85619	up
ENSG00000141934	PLPP2	7.11768	7.45402	7.31855	4.10388	5.08071	4.4458	up
ENSG00000164830	OXR1	8.51353	8.77231	8.07742	5.73465	5.8395	5.05334	up
ENSG00000173221	GLRX	1.95671	1.8042	1.68686	3.59265	3.55189	3.5034	down
ENSG00000185885	IFITM1	10.8571	9.18593	10.2193	21.6491	19.9725	19.4126	down
ENSG00000012124	CD22	1.08497	1.03987	1.11522	0.302447	0.229998	0.159565	up
ENSG00000138678	GPAT3	9.81608	10.9719	9.46278	5.55653	5.64426	6.19659	up
ENSG00000139405	RITA1	6.93479	7.96771	8.51739	13.3808	14.696	14.1307	down
ENSG00000139651	ZNF740	4.04136	4.57258	3.99668	6.49918	6.22364	7.64841	down
ENSG00000123737	EXOSC9	7.78813	8.02367	7.85079	12.2986	12.2464	11.3067	down
ENSG00000130699	TAF4	3.81794	3.25857	3.64521	5.35061	5.70495	5.68469	down
ENSG00000268006	PTOV1-AS1	1.37991	1.50887	1.32694	3.23995	3.52355	3.42942	down
ENSG00000146872	TLK2	6.65527	5.73417	6.18396	3.89317	4.03043	4.06281	up
ENSG00000111911	HINT3	8.92162	8.31767	7.97161	13.6259	13.62	13.0086	down
ENSG00000123892	RAB38	17.6859	16.5868	17.1511	27.1841	27.206	29.0692	down
ENSG00000119711	ALDH6A1	3.44461	4.06066	3.77022	1.97124	2.09168	1.57909	up
ENSG00000123728	RAP2C	14.3136	13.0977	12.916	9.00017	8.83434	8.89371	up
ENSG00000126561	STAT5A	3.56071	3.64474	3.06082	5.98351	5.78539	6.0462	down
ENSG00000163755	HPS3	6.69106	6.71458	6.5782	4.36369	3.93169	4.24147	up
ENSG00000212978	AC016747.1	3.24431	3.7161	4.43744	1.32227	1.1805	1.47515	up
ENSG00000137474	MYO7A	2.56017	2.54378	2.46515	1.46259	1.28207	1.36266	up
ENSG00000089060	SLC8B1	3.04587	3.6646	3.14871	5.67548	5.63214	5.43075	down
ENSG00000167772	ANGPTL4	0.914375	1.01192	1.37187	3.41612	3.76165	3.90677	down
ENSG00000115221	ITGB6	3.88738	3.94104	3.6478	6.2344	5.92538	6.9671	down
ENSG00000171729	TMEM51	6.86697	7.0078	7.70522	12.7033	12.4754	13.63	down
ENSG00000100997	ABHD12	12.4832	13.2575	11.0257	18.5264	18.5337	18.6483	down
ENSG00000065029	ZNF76	6.2586	6.20592	6.24334	4.04002	3.69889	4.08218	up
ENSG00000099810	MTAP	3.28209	3.32056	2.98814	5.1371	4.34341	4.99775	down
ENSG00000141349	G6PC3	11.3865	12.3759	12.474	7.73455	7.55521	8.50821	up
ENSG00000171100	MTM1	6.67143	6.64485	7.27983	4.06258	3.65556	3.76856	up
ENSG00000114251	WNT5A	2.28403	2.3768	2.27778	1.25046	0.835657	0.912303	up
ENSG00000138795	LEF1	0.270462	0.245959	0.229964	1.18618	0.996884	1.271	down
ENSG00000175575	PAAF1	4.37642	4.0821	4.63024	2.52499	2.74203	2.44339	up
ENSG00000133401	PDZD2	2.2126	2.08738	2.10175	1.32639	1.23904	1.25657	up
ENSG00000134762	DSC3	3.22531	3.96886	3.18659	5.81706	6.10492	5.67336	down
ENSG00000187653	TMSB4XP8	275.98	268.834	283.53	152.257	173.612	174.713	up
ENSG00000057704	TMCC3	0.561225	0.703555	0.74791	1.55777	2.08536	2.0314	down
ENSG00000049130	KITLG	4.83001	5.31059	5.21835	3.03591	3.00055	2.89016	up
ENSG00000177030	DEAF1	5.18262	6.31848	5.98669	9.8399	8.93811	10.6105	down
ENSG00000067208	EVI5	2.52895	2.59475	2.96512	4.6258	4.54365	4.36203	down
ENSG00000112511	PHF1	14.1299	13.4101	13.8114	9.00269	8.03968	9.60171	up
ENSG00000069431	ABCC9	1.5033	1.30272	1.30897	0.547444	0.687349	0.547108	up
ENSG00000256235	SMIM3	2.48704	3.04256	3.17196	6.94118	7.15127	6.12471	down
ENSG00000204536	CCHCR1	9.17231	9.54318	9.06106	6.41577	5.81097	5.83552	up
ENSG00000139826	ABHD13	3.64925	3.8582	3.87124	6.44982	6.8635	5.98962	down
ENSG00000100889	PCK2	8.81882	9.59311	9.59989	6.17954	5.48744	5.66182	up
ENSG00000197037	ZSCAN25	3.75012	3.23951	3.35158	5.65008	5.573	5.55061	down
ENSG00000130511	SSBP4	2.88285	2.47021	2.11217	5.46438	5.75908	5.50753	down
ENSG00000229152	ANKRD10-IT1	20.8823	23.2323	20.0336	43.1167	34.6091	38.3278	down
ENSG00000198498	TMA16	8.50597	9.04403	9.17445	13.5305	13.4717	13.9502	down
ENSG00000103381	CPPED1	5.61964	5.81998	6.05716	3.39792	3.14795	3.93065	up
ENSG00000055163	CYFIP2	0.258217	0.358868	0.290792	0.881084	0.944553	0.904939	down
ENSG00000120162	MOB3B	1.62784	1.77197	1.70644	3.13599	3.18902	3.30038	down
ENSG00000197355	UAP1L1	9.51045	10.364	9.31213	6.89388	6.02086	6.02717	up
ENSG00000150787	PTS	2.81973	2.08631	2.30699	5.74613	5.67776	4.85625	down
ENSG00000137449	CPEB2	3.06553	2.68587	2.65026	1.48568	1.43545	1.22326	up
ENSG00000136152	COG3	5.84723	5.12464	6.23561	8.77658	9.29018	8.66888	down
ENSG00000049089	COL9A2	6.56076	5.17325	5.55809	3.15674	2.97825	2.80947	up
ENSG00000185070	FLRT2	0.258313	0.269878	0.255692	0.0957088	0.0867156	0.0826033	up
ENSG00000228794	LINC01128	0.698977	0.802279	0.70051	1.52614	1.63182	1.75036	down
ENSG00000275342	PRAG1	7.08312	7.52864	8.23614	4.3355	3.72889	5.05009	up
ENSG00000213722	DDAH2	4.9181	4.42844	4.85751	1.79692	2.0296	1.91028	up
ENSG00000169851	PCDH7	1.43591	1.6865	1.49055	0.765621	0.788502	0.722089	up
ENSG00000134285	FKBP11	8.1011	8.5755	8.46785	5.52017	5.27375	5.45869	up
ENSG00000137413	TAF8	2.71553	2.40043	2.71848	4.13651	4.5071	4.07809	down
ENSG00000111880	RNGTT	5.4244	5.79874	5.72018	9.81272	8.99823	8.18303	down
ENSG00000175048	ZDHHC14	1.80263	1.83497	2.03765	1.11474	0.885849	0.807113	up
ENSG00000181192	DHTKD1	3.36633	3.30536	3.12375	5.43692	5.51105	5.79373	down
ENSG00000205060	SLC35B4	3.98163	3.84212	3.7987	6.4875	5.83297	5.83382	down
ENSG00000107186	MPDZ	3.00302	3.06347	3.05692	5.0997	4.27814	4.55072	down
ENSG00000151366	NDUFC2	1.02216	0.66294	1.21752	3.39091	2.88925	3.5081	down
ENSG00000198890	PRMT6	15.3024	14.3293	15.1928	10.0917	8.73781	9.46699	up
ENSG00000073417	PDE8A	4.10095	4.49864	4.54852	2.64721	2.63729	2.78321	up
ENSG00000197321	SVIL	5.13235	5.05504	5.76608	3.56817	3.26578	3.69884	up
ENSG00000149809	TM7SF2	2.36774	2.35831	2.0499	4.97583	4.51555	4.88306	down
ENSG00000110921	MVK	7.20886	7.34487	7.71881	5.2041	4.76956	4.88348	up
ENSG00000185201	IFITM2	21.4495	19.0445	22.5238	31.2633	32.8414	32.6526	down
ENSG00000240342	RPS2P5	156.85	190.87	174.65	266.068	298.285	284.729	down
ENSG00000162980	ARL5A	2.9662	3.40315	3.3042	5.41336	4.96628	5.55085	down
ENSG00000081177	EXD2	7.42844	7.459	7.67693	4.96392	4.84229	5.27237	up
ENSG00000134590	RTL8C	39.0203	41.9485	44.5394	27.7384	26.9333	28.6258	up
ENSG00000146232	NFKBIE	10.3074	10.9232	9.30296	15.8779	16.6898	15.8146	down
ENSG00000178814	OPLAH	3.22852	3.7657	3.37575	6.1319	5.79965	6.32807	down
ENSG00000132359	RAP1GAP2	3.47437	3.3021	3.53174	2.17524	1.85557	1.70537	up
ENSG00000137502	RAB30	2.39761	2.24477	2.25756	1.36806	1.219	1.40648	up
ENSG00000125351	UPF3B	7.18189	7.39784	7.012	12.6966	11.0972	11.2492	down
ENSG00000140650	PMM2	1.92133	2.22578	2.36515	3.71369	3.86587	3.76222	down
ENSG00000234231	AC093616.1	3.94195	2.57753	4.1753	0.705188	1.19865	0.719286	up
ENSG00000100410	PHF5A	38.8455	44.08	42.7345	27.3577	29.6138	26.5253	up
ENSG00000182578	CSF1R	4.29575	4.63214	4.43347	2.19474	2.23755	2.73467	up
ENSG00000204977	TRIM13	1.36537	1.57752	1.40954	2.88574	2.7971	2.51367	down
ENSG00000182263	FIGN	4.49569	4.52198	4.67077	3.15288	2.92737	3.07752	up
ENSG00000165264	NDUFB6	29.9309	29.9926	30.1991	20.4548	19.3909	19.5892	up
ENSG00000132329	RAMP1	21.8651	20.2006	19.3627	12.2325	11.3751	11.2559	up
ENSG00000152253	SPC25	18.1145	15.5184	16.2631	9.9438	10.4226	8.86142	up
ENSG00000130734	ATG4D	7.05683	8.13126	6.36545	11.6455	14.1611	13.1725	down
ENSG00000184232	OAF	6.51054	6.56368	6.67287	10.8809	9.93408	11.3459	down
ENSG00000143546	S100A8	7.01849	4.24425	6.36084	1.66011	0.960076	1.04203	up
ENSG00000157600	TMEM164	5.45851	5.07432	5.27047	2.99555	3.45273	3.32415	up
ENSG00000113966	ARL6	1.79172	2.12777	2.29743	4.3253	4.3217	3.83881	down
ENSG00000188811	NHLRC3	7.47561	7.23029	7.557	4.69048	4.84249	5.33627	up
ENSG00000197301	AC090673.1	1.00314	1.36341	1.05094	3.07699	2.45475	2.33487	down
ENSG00000176092	CRYBG2	7.19904	6.9732	7.02421	4.27799	4.34155	5.05647	up
ENSG00000165424	ZCCHC24	3.04534	2.99591	2.98704	1.24626	1.49149	1.51763	up
ENSG00000144935	TRPC1	6.25386	6.21578	6.58724	3.98765	3.83526	3.82003	up
ENSG00000089041	P2RX7	1.60274	1.63032	1.59839	0.579097	0.39474	0.661555	up
ENSG00000196787	HIST1H2AG	8.88178	8.67896	7.74925	3.73982	3.60579	4.97933	up
ENSG00000122042	UBL3	4.78847	4.98423	5.07522	8.76177	7.82833	7.50224	down
ENSG00000136274	NACAD	3.74374	3.6139	3.11621	1.60682	1.50595	1.91876	up
ENSG00000172007	RAB33B	2.58283	2.84727	2.82557	4.82901	4.75106	4.95161	down
ENSG00000226051	ZNF503-AS1	2.04228	1.63116	1.95569	0.6282	0.393576	0.360427	up
ENSG00000196646	ZNF136	0.336994	0.439819	0.389573	1.24323	1.45988	1.23185	down
ENSG00000227036	LINC00511	3.58562	4.02322	4.06141	2.38592	2.45149	2.39559	up
ENSG00000121864	ZNF639	4.23705	4.24763	4.09978	6.33064	6.48678	6.17063	down
ENSG00000136819	C9orf78	8.66675	9.10016	9.34882	5.64358	6.35178	6.06477	up
ENSG00000123739	PLA2G12A	4.35306	5.72892	5.26651	2.1747	2.59872	3.12048	up
ENSG00000185340	GAS2L1	4.76923	4.97443	5.10947	7.54001	7.94625	8.144	down
ENSG00000143622	RIT1	11.3245	11.1192	11.0402	7.53952	7.75495	7.07168	up
ENSG00000150401	DCUN1D2	4.30814	3.64083	4.70084	7.10913	7.94122	6.87437	down
ENSG00000132613	MTSS1L	4.30026	4.79811	4.77966	2.44136	2.35711	2.84403	up
ENSG00000136542	GALNT5	2.33006	2.07212	1.80821	0.885589	0.783851	1.04744	up
ENSG00000116983	HPCAL4	0.940153	1.0756	1.06481	2.53724	2.38766	2.28427	down
ENSG00000099804	CDC34	13.6665	14.679	14.6313	21.8963	23.6403	20.7484	down
ENSG00000231074	HCG18	2.06091	1.79103	2.012	3.21675	3.058	2.84327	down
ENSG00000274180	NATD1	1.81542	1.73178	1.77393	3.30872	3.65624	3.52102	down
ENSG00000144681	STAC	3.08322	2.79955	2.80445	1.27123	1.33289	1.29664	up
ENSG00000196227	FAM217B	9.23765	8.25717	8.27162	5.96118	5.50386	5.73571	up
ENSG00000144747	TMF1	3.19754	2.64652	3.14544	5.01093	4.95867	4.69922	down
ENSG00000171865	RNASEH1	6.53515	7.1666	7.49967	11.7481	11.2597	11.2741	down
ENSG00000151014	NOCT	8.98788	10.7074	10.3862	15.4171	16.2773	15.6206	down
ENSG00000162623	TYW3	4.84826	4.50248	4.6548	7.52823	8.03469	6.95485	down
ENSG00000066468	FGFR2	3.10297	3.13204	3.10653	1.82241	1.69087	1.87613	up
ENSG00000130347	RTN4IP1	2.29937	2.41744	2.43867	6.28017	5.54516	5.27725	down
ENSG00000279720	CR392039.4	14.3447	13.6609	14.413	31.0269	30.0739	27.3317	down
ENSG00000110492	MDK	30.9464	30.9375	27.8027	17.6086	22.6652	19.4226	up
ENSG00000162104	ADCY9	4.35165	4.94657	4.69289	3.28671	2.78493	3.21326	up
ENSG00000169136	ATF5	5.24986	5.73909	5.4851	9.28493	10.0703	8.69427	down
ENSG00000132688	NES	0.998131	0.779508	1.02456	0.196468	0.254869	0.17682	up
ENSG00000088367	EPB41L1	2.03316	2.15487	2.13004	1.12213	1.21137	1.14456	up
ENSG00000123552	USP45	1.80878	2.06674	2.07817	3.59025	3.27904	3.2714	down
ENSG00000171155	C1GALT1C1	10.2066	9.67351	10.6231	16.0134	16.3047	18.4991	down
ENSG00000173546	CSPG4	1.04942	1.28004	1.21095	0.309932	0.473792	0.497902	up
ENSG00000251022	THAP9-AS1	5.90696	5.65495	6.47547	9.70003	9.29885	8.8062	down
ENSG00000153487	ING1	2.78296	2.36887	2.26996	3.98191	4.41491	4.49228	down
ENSG00000120688	WBP4	9.78182	9.31196	9.24352	5.65686	5.32689	5.69501	up
ENSG00000240476	LINC00973	11.1403	9.92107	9.27586	19.7641	19.1427	18.9333	down
ENSG00000147471	PLPBP	5.38828	5.69652	5.68569	8.76933	8.94084	9.40334	down
ENSG00000106868	SUSD1	4.43081	4.56326	4.79981	2.53371	2.60142	2.28677	up
ENSG00000079263	SP140	2.01027	1.85603	1.44084	0.794	0.484475	0.586865	up
ENSG00000186468	RPS23	2.53424	2.00139	3.21182	5.17963	5.60571	4.89356	down
ENSG00000112651	MRPL2	6.57971	5.7374	7.53773	11.0555	12.1982	11.1475	down
ENSG00000012779	ALOX5	3.24501	3.11424	2.54972	0.929922	1.17385	1.38764	up
ENSG00000163050	COQ8A	1.61706	1.71531	1.53599	3.11405	2.8243	2.74775	down
ENSG00000186318	BACE1	4.53299	4.13068	4.19682	2.77839	2.60601	2.62435	up
ENSG00000102401	ARMCX3	5.66611	5.65835	5.51195	8.56143	9.29609	8.34619	down
ENSG00000165644	COMTD1	18.234	21.8572	21.4762	11.7897	12.185	13.3938	up
ENSG00000112406	HECA	2.48167	3.18759	2.94892	4.86271	4.88595	5.07662	down
ENSG00000167994	RAB3IL1	8.07412	9.1908	8.71027	5.02158	5.098	5.27453	up
ENSG00000116874	WARS2	3.47406	3.32964	3.47935	5.69369	5.89159	6.5739	down
ENSG00000172296	SPTLC3	2.41213	3.1395	2.50812	1.26658	1.29987	1.62256	up
ENSG00000164509	IL31RA	1.73583	1.93474	2.27077	0.603593	0.576913	0.887694	up
ENSG00000204116	CHIC1	3.75212	3.73717	3.44337	5.57264	5.36344	5.854	down
ENSG00000146826	C7orf43	4.49325	4.59109	4.74341	7.2423	8.07089	8.49413	down
ENSG00000257702	LBX2-AS1	6.08025	6.05603	5.26781	2.80482	2.44085	2.45219	up
ENSG00000153292	ADGRF1	2.25201	1.97975	2.08296	1.29493	1.28249	1.15175	up
ENSG00000136840	ST6GALNAC4	8.65316	7.54434	7.03138	12.0896	12.3147	14.0751	down
ENSG00000179104	TMTC2	3.07517	2.79888	2.66623	1.75189	1.57047	1.58225	up
ENSG00000111725	PRKAB1	3.86563	4.20208	4.21077	6.44803	6.76261	5.83217	down
ENSG00000126522	ASL	8.76063	10.0228	8.76463	5.22714	5.19949	6.06986	up
ENSG00000104679	R3HCC1	8.98874	8.83356	8.52694	4.9091	5.21478	5.20653	up
ENSG00000179148	ALOXE3	10.0933	11.3055	10.7733	6.5771	7.17527	7.37072	up
ENSG00000131089	ARHGEF9	1.28637	1.36331	1.27891	0.722982	0.682652	0.704132	up
ENSG00000234420	ZNF37BP	0.848251	0.771405	0.858616	1.76617	1.51932	1.58428	down
ENSG00000189343	RPS2P46	32.7699	42.8792	39.4922	54.1947	64.2432	63.44	down
ENSG00000147044	CASK	3.72415	3.33361	3.45693	2.41585	2.24435	2.15924	up
ENSG00000163545	NUAK2	11.1206	13.3572	11.1749	7.69084	7.52235	7.78747	up
ENSG00000169288	MRPL1	5.87258	6.2693	5.95222	10.0499	11.3335	11.195	down
ENSG00000104290	FZD3	0.653867	0.687697	0.804781	1.37906	1.32169	1.3496	down
ENSG00000238018	AC093110.1	5.0494	6.14691	4.70222	1.81891	0.833516	1.64324	up
ENSG00000120860	WASHC3	7.36654	7.38562	7.90149	4.06259	3.84894	4.52281	up
ENSG00000114268	PFKFB4	0.794852	0.791685	0.855555	0.15777	0.200326	0.225294	up
ENSG00000008324	SS18L2	1.84558	3.33783	2.30665	8.31373	7.34174	6.10757	down
ENSG00000197415	VEPH1	3.50121	3.75551	4.12934	2.33256	1.94523	2.29921	up
ENSG00000156869	FRRS1	7.13857	7.88932	8.59045	4.9487	4.3947	5.04763	up
ENSG00000135709	KIAA0513	2.36128	2.24529	2.19227	3.78699	3.43914	3.55131	down
ENSG00000140265	ZSCAN29	6.13876	6.59701	6.46001	3.67934	4.40649	4.47384	up
ENSG00000127328	RAB3IP	1.83445	1.89186	1.97829	2.94378	2.89986	2.85717	down
ENSG00000134668	SPOCD1	2.60706	2.85368	3.35584	1.54124	1.6813	1.54431	up
ENSG00000103811	CTSH	4.65425	4.69965	5.27083	3.12882	2.84134	3.02457	up
ENSG00000151746	BICD1	1.84694	1.82983	1.77926	1.15309	1.01577	1.03867	up
ENSG00000136002	ARHGEF4	3.5706	3.44395	3.94475	2.44561	2.37264	2.42658	up
ENSG00000163611	SPICE1	2.80235	2.54607	2.65403	4.02824	4.3218	4.19953	down
ENSG00000170989	S1PR1	3.81818	3.61896	3.88063	1.96612	1.50961	1.51473	up
ENSG00000100116	GCAT	10.8165	10.7435	11.4678	16.5468	16.6481	17.5316	down
ENSG00000067715	SYT1	2.77637	2.891	3.02844	1.51335	1.636	1.63441	up
ENSG00000184985	SORCS2	2.94398	2.87261	2.88096	1.36256	1.4576	1.78392	up
ENSG00000106477	CEP41	1.50504	1.37912	1.30812	0.761642	0.74299	0.735156	up
ENSG00000231131	LINC01468	8.03412	9.12241	10.5243	17.7911	15.3177	20.0394	down
ENSG00000157870	FAM213B	6.88197	7.58098	7.78457	12.0997	10.8302	11.1755	down
ENSG00000128849	CGNL1	0.705873	0.703061	0.718329	0.155709	0.267576	0.189073	up
ENSG00000246640	PICART1	2.81233	2.70197	2.41037	6.51717	4.65188	5.97495	down
ENSG00000143507	DUSP10	11.5308	9.30859	12.0677	6.63496	6.49636	6.81257	up
ENSG00000171130	ATP6V0E2	3.57264	3.4831	3.32699	6.06703	6.39064	5.93292	down
ENSG00000148908	RGS10	11.2286	12.237	12.1914	22.0097	20.983	18.054	down
ENSG00000270069	MIR222HG	3.4633	3.6975	3.58352	6.57326	6.68167	6.39884	down
ENSG00000137404	NRM	20.6232	20.8788	22.5065	12.8781	15.6171	14.0326	up
ENSG00000178773	CPNE7	8.04559	9.18776	8.49395	5.43709	5.09113	5.07288	up
ENSG00000106992	AK1	1.18187	0.729841	0.946523	2.62522	2.82472	3.02162	down
ENSG00000075975	MKRN2	5.51166	5.29128	6.57562	9.47263	9.33732	10.5592	down
ENSG00000221990	EXOC3-AS1	4.51106	4.37981	4.23618	1.236	1.43259	1.81227	up
ENSG00000136111	TBC1D4	5.64321	5.44154	5.68724	3.44418	3.52022	4.04441	up
ENSG00000171346	KRT15	3.46017	2.97561	3.97799	2.15353	1.50293	1.91854	up
ENSG00000164949	GEM	6.02318	5.35896	5.32083	2.71682	2.94225	2.77114	up
ENSG00000213965	NUDT19	8.01027	9.62905	9.00284	13.4875	13.9542	13.1388	down
ENSG00000121578	B4GALT4	4.26156	4.09518	3.73848	2.50821	2.43318	2.59503	up
ENSG00000043514	TRIT1	7.69371	7.66306	7.56151	12.9769	11.3642	11.6864	down
ENSG00000118961	LDAH	3.24235	2.67703	3.16509	4.94104	5.51948	5.35018	down
ENSG00000091009	RBM27	4.11137	3.69409	3.88223	5.65387	6.48002	5.75694	down
ENSG00000136235	GPNMB	5.18639	4.81783	4.86921	2.97657	3.42702	2.67306	up
ENSG00000232533	AC093673.1	13.3281	15.7944	17.9381	4.75804	7.25371	6.47087	up
ENSG00000004777	ARHGAP33	4.03894	4.70327	4.58714	2.60109	2.22791	2.81501	up
ENSG00000179776	CDH5	1.76287	2.15538	2.15283	0.580812	0.754728	1.09708	up
ENSG00000074855	ANO8	2.84881	2.78702	3.04203	4.52821	5.81946	4.84243	down
ENSG00000105655	ISYNA1	3.60893	3.11655	3.12839	5.33975	6.2546	6.66348	down
ENSG00000005189	REXO5	5.50115	6.33394	5.10863	3.01338	3.28675	3.39213	up
ENSG00000113721	PDGFRB	1.6341	1.73317	1.8919	0.792006	0.5774	0.945538	up
ENSG00000183935	HTR7P1	0.24296	0.170818	0.252873	1.12128	1.1386	0.802074	down
ENSG00000226137	BAIAP2-AS1	5.48126	5.72252	5.70706	2.94723	3.76379	3.45913	up
ENSG00000078687	TNRC6C	0.658155	0.955044	0.787261	1.59558	1.53569	1.55671	down
ENSG00000164938	TP53INP1	0.744142	0.730115	0.620576	1.57302	1.97387	1.60446	down
ENSG00000146576	C7orf26	7.32552	8.35511	9.14598	12.3616	12.7928	14.5541	down
ENSG00000100031	GGT1	9.73909	8.32667	8.47364	5.8236	6.14267	5.54107	up
ENSG00000214279	SCART1	0.180904	0.101843	0.161141	0.865529	0.514149	0.555857	down
ENSG00000144199	FAHD2B	1.34986	2.0757	1.87455	4.58466	3.99106	3.93794	down
ENSG00000122483	CCDC18	4.76753	4.82656	4.57521	3.05602	2.7548	3.01244	up
ENSG00000110987	BCL7A	4.10991	3.74922	3.6753	1.81987	2.2264	2.55484	up
ENSG00000112139	MDGA1	1.0398	0.995822	1.01796	0.493512	0.544632	0.531086	up
ENSG00000172888	ZNF621	2.61099	2.72836	2.66336	4.14434	3.93086	4.09387	down
ENSG00000112183	RBM24	2.47112	2.60713	3.25579	5.46469	5.94533	4.71787	down
ENSG00000065491	TBC1D22B	6.22763	5.31411	5.44332	8.79453	9.22501	8.83787	down
ENSG00000068383	INPP5A	7.4336	8.65775	8.06303	4.9917	5.19491	5.10917	up
ENSG00000162407	PLPP3	5.23553	5.46412	5.57522	3.51182	3.48378	3.4085	up
ENSG00000213347	MXD3	3.98746	3.97158	4.02083	2.55488	2.22376	2.13561	up
ENSG00000255135	AP002360.2	7.6084	7.07844	8.87604	2.12976	2.81809	2.17233	up
ENSG00000197536	C5orf56	1.36736	1.34255	1.35783	2.21199	2.4093	2.26294	down
ENSG00000182795	C1orf116	7.16115	8.0456	7.78911	4.58811	5.43012	5.33476	up
ENSG00000182208	MOB2	3.07381	2.83891	3.2528	5.0823	5.23732	5.08226	down
ENSG00000104365	IKBKB	1.71779	1.70481	1.76595	2.63483	2.80472	2.80268	down
ENSG00000122035	RASL11A	0.504639	0.92793	0.759135	2.53137	3.80625	2.86438	down
ENSG00000170100	ZNF778	1.59378	1.23653	1.41129	2.38176	2.23331	2.47006	down
ENSG00000179403	VWA1	3.6219	3.92979	4.34648	6.37896	5.84777	6.66171	down
ENSG00000171608	PIK3CD	5.47577	5.90019	5.29396	3.30703	3.41673	4.025	up
ENSG00000175183	CSRP2	4.40096	4.87522	3.7485	7.22941	6.88513	6.26952	down
ENSG00000153531	ADPRHL1	0.882944	1.0921	1.10706	0.476283	0.506908	0.341862	up
ENSG00000188488	SERPINA5	1.77016	1.34728	1.63289	0.459418	0.494645	0.520669	up
ENSG00000267100	ILF3-AS1	6.45352	8.201	6.57228	3.62791	3.53929	3.23788	up
ENSG00000232187	FTH1P7	10.7353	11.6025	13.294	24.0876	25.6623	23.0261	down
ENSG00000163900	TMEM41A	2.4655	2.52087	2.78361	3.87565	3.88504	4.11185	down
ENSG00000161912	ADCY10P1	1.2628	1.11558	0.991905	0.447542	0.33647	0.296718	up
ENSG00000134030	CTIF	3.05088	3.28678	3.3122	1.89528	2.03501	2.07068	up
ENSG00000260852	FBXL19-AS1	2.95181	3.17843	3.22432	1.52821	1.43413	1.59192	up
ENSG00000099889	ARVCF	3.3758	3.13894	3.06013	5.41659	4.78823	5.03533	down
ENSG00000116991	SIPA1L2	1.66657	1.28193	1.4982	0.697733	0.640436	0.685958	up
ENSG00000105053	VRK3	1.96279	1.59603	1.97766	3.26544	3.44425	2.65521	down
ENSG00000105137	SYDE1	3.72046	4.03819	3.28697	5.99404	6.00856	6.54349	down
ENSG00000142623	PADI1	1.27291	0.883643	1.0417	0.262017	0.157591	0.374157	up
ENSG00000149499	EML3	4.31757	4.6206	3.81752	6.59885	6.40372	6.46822	down
ENSG00000175854	SWI5	14.0304	15.1929	16.341	9.38767	8.66851	9.774	up
ENSG00000146278	PNRC1	5.49924	4.59592	4.74832	7.85744	8.28536	8.54006	down
ENSG00000278709	NKILA	1.91695	1.42594	1.55918	0.445036	0.272625	0.378277	up
ENSG00000073331	ALPK1	1.65211	1.89007	1.95768	1.15177	1.00828	1.08974	up
ENSG00000147799	ARHGAP39	1.45737	1.46441	1.60938	2.75962	2.87169	3.24371	down
ENSG00000218510	LINC00339	2.46202	2.3688	2.90101	1.24576	0.889541	1.11401	up
ENSG00000108852	MPP2	3.83567	3.51229	3.70636	2.33232	2.26425	2.03604	up
ENSG00000070729	CNGB1	0.881089	0.782938	0.820507	0.246442	0.335268	0.197504	up
ENSG00000167779	IGFBP6	18.5328	18.9499	16.6618	10.8479	10.8742	11.0647	up
ENSG00000140044	JDP2	4.83298	4.78351	4.62307	2.81247	3.33563	2.95276	up
ENSG00000129472	RAB2B	7.02008	6.766	5.64297	10.3201	9.48892	10.0908	down
ENSG00000077782	FGFR1	0.963141	0.835682	0.88767	0.414801	0.420877	0.443732	up
ENSG00000136999	NOV	6.58004	5.73166	6.06172	3.34024	3.25197	3.48054	up
ENSG00000112365	ZBTB24	3.38107	3.34485	3.36134	5.06279	5.3784	5.22336	down
ENSG00000087494	PTHLH	3.78956	4.10914	4.43297	2.05425	2.26897	1.99831	up
ENSG00000170653	ATF7	3.65764	3.79257	3.6195	2.61602	2.31575	2.1675	up
ENSG00000112992	NNT	3.77711	3.41937	3.58149	2.16579	2.37408	2.41569	up
ENSG00000113638	TTC33	3.01296	2.71559	2.96932	1.81748	1.71805	1.37355	up
ENSG00000103356	EARS2	3.83967	3.61617	3.63714	5.51533	5.40509	5.99148	down
ENSG00000147400	CETN2	10.6267	9.70508	10.1397	15.0256	16.4646	15.6658	down
ENSG00000116667	C1orf21	1.86175	1.87151	1.89427	1.22366	1.10338	0.913698	up
ENSG00000112031	MTRF1L	2.56708	2.88014	3.07752	4.75024	5.21381	4.72254	down
ENSG00000080546	SESN1	1.14486	1.01768	1.21517	2.32048	2.31353	2.32849	down
ENSG00000102287	GABRE	1.13463	0.849218	0.861175	1.97138	1.58092	1.88809	down
ENSG00000114491	UMPS	3.22733	3.33874	3.18358	5.22919	5.09743	4.37418	down
ENSG00000011258	MBTD1	2.37247	2.25838	2.32347	3.77319	3.62138	3.57567	down
ENSG00000115539	PDCL3	15.2869	16.5634	15.4862	9.33157	10.6202	10.4485	up
ENSG00000111859	NEDD9	1.44838	1.34563	1.4508	0.719286	0.845344	0.638795	up
ENSG00000125968	ID1	6.08425	8.09699	5.33262	14.6388	11.7498	12.8591	down
ENSG00000149582	TMEM25	0.809534	0.9653	0.923759	1.90528	1.82838	2.10926	down
ENSG00000177675	CD163L1	3.73371	3.84023	3.97223	2.16746	2.50088	2.29139	up
ENSG00000119927	GPAM	1.66473	1.45963	1.56822	2.50175	2.50781	2.55176	down
ENSG00000267002	AC060780.1	0.87918	0.791917	0.825849	1.62025	1.56951	1.66853	down
ENSG00000153294	ADGRF4	6.13493	5.61054	6.09398	3.33385	3.89259	3.05272	up
ENSG00000158019	BABAM2	5.98444	5.2942	5.62488	2.89732	3.26501	3.51539	up
ENSG00000160352	ZNF714	4.0102	3.58777	3.28867	2.15098	2.29245	2.42235	up
ENSG00000100292	HMOX1	9.25301	8.30237	8.03094	13.6212	12.8243	12.7494	down
ENSG00000145882	PCYOX1L	2.08786	2.13128	1.82823	1.05839	0.763884	1.05795	up
ENSG00000155100	OTUD6B	5.59555	4.7049	4.98938	7.99486	7.96566	7.59457	down
ENSG00000204852	TCTN1	0.97794	0.875986	1.07572	2.04638	1.72956	1.64391	down
ENSG00000006459	KDM7A	1.01614	1.05871	1.36338	2.11841	2.07575	1.98012	down
ENSG00000124587	PEX6	6.8284	6.26284	6.32533	3.76332	4.08527	4.04452	up
ENSG00000111490	TBC1D30	1.15177	1.28513	1.13367	2.05743	2.23366	2.00765	down
ENSG00000188610	FAM72B	6.60965	4.76152	5.26481	2.8167	2.67492	3.19703	up
ENSG00000151092	NGLY1	1.77175	1.48566	1.52301	2.56132	2.60619	2.8722	down
ENSG00000171992	SYNPO	2.89455	2.74836	2.60396	1.7533	1.87681	1.67977	up
ENSG00000116678	LEPR	0.742964	0.855975	0.851941	0.355911	0.339784	0.386075	up
ENSG00000120158	RCL1	3.43996	3.6795	3.10594	5.59281	5.52998	5.58026	down
ENSG00000132879	FBXO44	3.18154	3.15107	3.69516	6.2649	5.29425	5.75856	down
ENSG00000164674	SYTL3	8.35903	8.39078	7.987	5.43412	5.09154	4.99979	up
ENSG00000140988	RPS2	340.338	409.292	370.705	531.171	630.629	618.303	down
ENSG00000225138	SLC9A3-AS1	6.91664	6.96206	6.60482	4.92725	4.02619	4.29474	up
ENSG00000076864	RAP1GAP	3.89967	3.98233	4.10078	2.23227	2.47263	2.65258	up
ENSG00000132170	PPARG	2.39949	2.59167	2.69881	1.23831	1.32088	0.842045	up
ENSG00000277462	ZNF670	1.58077	1.1966	0.647714	3.47904	3.58435	3.41716	down
ENSG00000164885	CDK5	4.76348	5.2788	4.63577	7.71764	8.21848	7.96112	down
ENSG00000151240	DIP2C	2.52518	2.75709	2.48867	1.69529	1.33094	1.61441	up
ENSG00000137745	MMP13	1.37916	1.72816	1.13933	0.453306	0.159041	0.254302	up
ENSG00000128965	CHAC1	8.1788	6.95632	7.61643	12.1101	12.202	12.0657	down
ENSG00000110436	SLC1A2	1.2781	1.14062	1.35209	2.04197	2.10958	1.92871	down
ENSG00000134775	FHOD3	3.26088	2.62511	3.51575	1.98386	1.83507	1.80965	up
ENSG00000178502	KLHL11	2.46027	3.10919	2.75918	4.87883	5.86338	5.99363	down
ENSG00000155008	APOOL	1.86774	2.04249	1.82001	3.2568	3.10735	3.17182	down
ENSG00000171453	POLR1C	3.49617	4.07357	3.80865	6.81094	6.4681	6.33009	down
ENSG00000130775	THEMIS2	0.627546	0.665809	0.711439	1.36223	1.85322	1.95659	down
ENSG00000099308	MAST3	1.75942	1.47425	1.70779	2.94988	2.73834	2.80568	down
ENSG00000197847	SLC22A20P	1.78851	2.36467	1.48866	0.709584	0.711303	0.641523	up
ENSG00000081019	RSBN1	3.20798	3.22283	3.27151	5.41637	4.49468	4.76561	down
ENSG00000197646	PDCD1LG2	12.2617	13.4872	12.5853	7.63197	9.0662	8.28319	up
ENSG00000272734	ADIRF-AS1	3.1367	3.57208	4.04449	2.03384	2.13958	2.10869	up
ENSG00000147535	PLPP5	3.73451	3.24511	4.49386	6.09138	6.68692	6.30898	down
ENSG00000153814	JAZF1	3.30887	3.18635	2.99374	1.58187	1.82596	1.38532	up
ENSG00000073756	PTGS2	3.69704	3.89681	3.37598	1.87739	2.44407	1.84031	up
ENSG00000177098	SCN4B	1.07133	0.844757	0.769035	0.204674	0.296356	0.278354	up
ENSG00000268089	GABRQ	0.694555	0.773174	0.684845	1.61312	1.46054	1.63475	down
ENSG00000166275	BORCS7	2.56075	3.40846	4.0106	6.57041	6.06323	6.33885	down
ENSG00000141627	DYM	4.12686	4.68155	4.51464	2.75312	2.94614	3.15127	up
ENSG00000132664	POLR3F	5.94239	6.90517	5.5338	9.98164	10.5556	8.88336	down
ENSG00000140403	DNAJA4	1.83643	1.41947	1.69234	3.05038	2.96985	2.6541	down
ENSG00000088899	LZTS3	3.34194	3.32862	3.15568	1.89307	1.73057	2.0645	up
ENSG00000180190	TDRP	3.45478	3.24985	3.57471	6.66691	5.4712	5.34948	down
ENSG00000090470	PDCD7	4.67543	4.88772	5.28952	7.93322	7.85377	7.56976	down
ENSG00000100564	PIGH	5.68775	4.13573	5.17583	8.37349	8.28333	8.22622	down
ENSG00000171105	INSR	1.17625	1.36983	1.04482	2.00365	2.10708	1.97474	down
ENSG00000145536	ADAMTS16	1.81715	1.917	1.78232	0.953149	0.669919	0.972203	up
ENSG00000204152	TIMM23B	2.166	2.58885	2.38207	5.23368	3.96111	4.63082	down
ENSG00000258768	AL356019.2	0.263426	0.44276	0.383301	1.47625	1.00897	1.36887	down
ENSG00000237686	AL109615.3	2.77315	2.59801	2.8893	1.03512	0.701101	1.19849	up
ENSG00000128872	TMOD2	0.94269	0.809426	0.887963	1.60639	1.38894	1.61035	down
ENSG00000225383	SFTA1P	8.7982	8.61075	14.6054	3.97562	4.61038	3.419	up
ENSG00000147509	RGS20	7.93938	7.82907	8.38664	5.47353	5.14386	5.06981	up
ENSG00000124523	SIRT5	2.57706	2.22906	2.54422	1.41162	1.35566	1.38949	up
ENSG00000129219	PLD2	3.34035	3.57111	3.77124	5.96604	5.7829	5.02641	down
ENSG00000135127	BICDL1	2.7704	2.69067	2.50498	1.5461	1.32676	1.50533	up
ENSG00000168077	SCARA3	1.78285	1.82248	1.8496	0.940158	0.559072	0.601377	up
ENSG00000184731	FAM110C	4.0195	3.51294	4.14259	5.89239	6.39347	6.27436	down
ENSG00000088280	ASAP3	4.38557	4.35551	3.88395	2.52401	2.54303	2.69268	up
ENSG00000136936	XPA	7.5663	8.76935	8.03891	12.7205	14.7185	12.1885	down
ENSG00000197632	SERPINB2	2.89053	2.67337	2.45678	4.86192	6.30301	4.52996	down
ENSG00000144893	MED12L	0.219812	0.223912	0.246568	0.621007	0.535768	0.55035	down
ENSG00000197208	SLC22A4	3.84625	4.43827	4.93588	2.34185	2.27566	1.99868	up
ENSG00000175591	P2RY2	8.43926	8.86652	9.70575	6.51091	5.13132	5.31285	up
ENSG00000239887	C1orf226	6.00257	5.23831	5.30252	3.45818	3.4952	3.64391	up
ENSG00000273706	LHX1	2.11772	2.53372	2.41704	3.96032	3.627	4.58972	down
ENSG00000255874	LINC00346	4.28659	4.77063	4.94765	2.86052	2.92911	3.36738	up
ENSG00000166741	NNMT	1.23102	1.18309	1.48828	0.352085	0.330879	0.291788	up
ENSG00000177406	AC021054.1	1.5537	2.1345	1.53003	0.764251	0.419532	0.556806	up
ENSG00000212719	C17orf51	0.863576	0.788458	0.750585	1.48852	1.58768	1.436	down
ENSG00000146555	SDK1	1.71426	1.65538	1.37251	1.02245	0.864785	0.869077	up
ENSG00000162929	KIAA1841	2.14554	1.83844	2.01271	1.10914	1.25684	1.00834	up
ENSG00000101842	VSIG1	0.083631	0.116617	0.0778807	0.52832	0.734606	0.730097	down
ENSG00000213799	ZNF845	1.92852	1.92083	1.80922	1.048	0.583631	0.712631	up
ENSG00000107020	PLGRKT	15.4964	14.9299	12.6614	8.81973	7.76292	9.43488	up
ENSG00000066651	TRMT11	5.71822	5.9522	5.827	8.73957	9.16766	9.23091	down
ENSG00000204248	COL11A2	1.98289	1.90978	1.76816	0.819596	0.955328	1.14704	up
ENSG00000105866	SP4	4.36858	4.28067	4.18121	2.69958	2.71645	3.04782	up
ENSG00000164684	ZNF704	0.802295	0.761445	0.829276	0.475074	0.356096	0.401627	up
ENSG00000137266	SLC22A23	2.12546	2.1805	2.56651	1.50152	1.21571	1.399	up
ENSG00000185453	ZSWIM9	3.86549	3.78313	3.45884	2.1063	1.85391	2.1484	up
ENSG00000166002	SMCO4	7.73194	7.18772	7.68032	13.603	13.7413	12.1071	down
ENSG00000164176	EDIL3	0.889914	0.919197	0.767338	0.201499	0.314203	0.296873	up
ENSG00000135454	B4GALNT1	3.96222	3.52276	4.1666	2.43193	2.37346	2.87351	up
ENSG00000087842	PIR	3.06171	3.7244	3.43545	1.68766	1.61485	1.1476	up
ENSG00000186517	ARHGAP30	0.846523	0.880348	0.568052	0.215634	0.101721	0.219944	up
ENSG00000230797	YY2	0.0689979	0.320707	0.107089	1.17172	1.10408	0.908306	down
ENSG00000163686	ABHD6	0.685038	0.594833	0.73608	2.59511	1.43525	1.69772	down
ENSG00000257218	GATC	3.90621	4.01844	4.56694	6.14445	6.436	6.40063	down
ENSG00000165675	ENOX2	5.80467	5.66415	5.37811	4.09809	3.14497	3.36851	up
ENSG00000102359	SRPX2	2.38033	2.02977	2.03777	1.25097	1.32225	1.11974	up
ENSG00000253954	HMGN1P38	1.24834	2.48673	2.71251	9.11564	9.13772	14.2712	down
ENSG00000171033	PKIA	1.43547	1.69783	1.33677	3.18425	2.70324	2.7817	down
ENSG00000115598	IL1RL2	3.7672	5.03459	4.15208	1.91923	2.50835	1.8337	up
ENSG00000197696	NMB	6.78524	8.84711	8.04198	14.5185	13.5456	14.937	down
ENSG00000164291	ARSK	5.46531	4.91956	5.55221	3.39481	3.32841	3.50824	up
ENSG00000127952	STYXL1	13.0248	12.0131	11.9555	8.58347	8.25501	6.81667	up
ENSG00000256663	AC112777.1	5.31618	6.001	4.9919	8.93762	10.6335	10.3594	down
ENSG00000170162	VGLL2	2.71266	2.70185	3.15768	5.15365	5.195	6.13768	down
ENSG00000115844	DLX2	0.10613	0.232555	0.039533	0.692078	1.01895	0.97063	down
ENSG00000164953	TMEM67	1.1343	0.970548	1.12011	2.10983	1.79615	1.78807	down
ENSG00000088826	SMOX	6.44106	6.11701	6.13767	3.29235	4.28386	3.4916	up
ENSG00000115902	SLC1A4	4.17003	4.14437	4.91547	3.25842	2.76523	2.71928	up
ENSG00000119681	LTBP2	2.45479	2.31378	2.60243	1.64629	1.59361	1.46299	up
ENSG00000090061	CCNK	1.83295	1.72634	1.99259	2.82877	2.80429	3.02879	down
ENSG00000280385	AP000648.3	2.12608	2.28479	1.47189	3.17818	4.17165	3.83773	down
ENSG00000197261	C6orf141	5.51073	4.80535	4.81233	2.64362	2.86904	3.05303	up
ENSG00000183638	RP1L1	1.00088	1.18778	0.96511	0.636476	0.290008	0.317223	up
ENSG00000103888	CEMIP	0.612129	0.749755	0.90128	0.227569	0.194325	0.343879	up
ENSG00000078900	TP73	1.9109	1.97756	1.95312	3.30523	2.78007	3.33255	down
ENSG00000126778	SIX1	0.905562	1.19104	1.32981	1.98733	2.2886	2.61829	down
ENSG00000072071	ADGRL1	1.27018	1.32431	1.37653	2.39163	2.02567	2.16153	down
ENSG00000146592	CREB5	1.65784	1.79646	1.68968	1.12246	1.08106	1.02143	up
ENSG00000171533	MAP6	1.56794	1.63978	1.67915	0.828755	0.750689	0.90643	up
ENSG00000159433	STARD9	0.764189	0.758112	0.694633	1.2874	1.09772	1.09164	down
ENSG00000145362	ANK2	0.978963	0.95439	1.06306	0.458206	0.505248	0.711835	up
ENSG00000281332	LINC00997	0.381201	0.498333	0.554672	1.99061	1.43574	1.48566	down
ENSG00000010810	FYN	2.47537	2.82982	2.55865	1.54278	1.55521	1.74159	up
ENSG00000185479	KRT6B	4.72393	4.89772	4.55348	1.82961	2.56766	2.64137	up
ENSG00000205755	CRLF2	2.35228	2.12424	2.71627	0.798924	0.896962	0.684512	up
ENSG00000112182	BACH2	0.399402	0.474806	0.413933	0.118149	0.131594	0.140596	up
ENSG00000067221	STOML1	3.1397	2.87509	2.60394	1.87893	1.63727	2.12317	up
ENSG00000273521	AL162274.1	0.861217	0.571857	1.01587	3.91953	2.75618	3.1625	down
ENSG00000186665	C17orf58	3.8414	3.8261	4.85137	7.21152	6.66465	7.71116	down
ENSG00000115363	EVA1A	7.14496	7.43685	8.17269	4.72856	4.22377	5.22899	up
ENSG00000255345	AP002957.1	2.33875	1.75362	2.44712	0.749703	0.617319	0.873932	up
ENSG00000173918	C1QTNF1	5.25991	4.94144	5.82952	3.65234	3.56833	3.38791	up
ENSG00000148344	PTGES	3.2917	3.17924	2.60092	5.79321	6.01101	5.7708	down
ENSG00000154144	TBRG1	2.4638	2.44451	2.63989	3.87708	3.73101	3.78651	down
ENSG00000163389	POGLUT1	2.27399	1.94642	2.26653	3.12252	3.62001	3.42497	down
ENSG00000140416	TPM1	1.84702	1.95025	1.51795	1.06953	0.98965	1.20105	up
ENSG00000169583	CLIC3	9.85519	9.3358	8.6289	15.6627	14.1689	16.2541	down
ENSG00000146833	TRIM4	2.61651	2.96554	2.79669	4.57028	4.2654	4.34015	down
ENSG00000086730	LAT2	1.27608	1.39533	1.36917	2.74176	3.03174	2.14788	down
ENSG00000102230	PCYT1B	0.851139	0.779929	1.06739	0.393148	0.255006	0.224092	up
ENSG00000144504	ANKMY1	0.9942	0.93553	0.843998	1.56148	1.50916	1.5242	down
ENSG00000108797	CNTNAP1	3.4623	4.79883	3.55444	6.0355	5.8797	6.09113	down
ENSG00000279207	AC015813.6	2.01888	2.43246	2.14287	1.11701	1.14189	1.31983	up
ENSG00000144061	NPHP1	0.257245	0.176151	0.164695	0.502379	0.700655	0.445584	down
ENSG00000214455	RCN1P2	3.92715	4.87222	3.208	8.21346	8.51484	10.9554	down
ENSG00000129493	HEATR5A	2.24641	2.23746	2.3384	1.58028	1.48982	1.41359	up
ENSG00000128510	CPA4	5.62241	5.06063	4.90951	3.0997	3.20481	3.50928	up
ENSG00000198108	CHSY3	1.53681	2.10469	1.58021	0.831871	0.70308	0.515755	up
ENSG00000117318	ID3	9.61227	8.6655	8.10195	13.9047	13.1501	13.4171	down
ENSG00000135362	PRR5L	2.61083	2.81871	2.91935	1.86409	1.71289	1.55475	up
ENSG00000137747	TMPRSS13	1.05714	1.21672	1.60795	0.478729	0.599861	0.476092	up
ENSG00000259153	AC004816.1	11.8862	10.7865	10.577	4.93414	4.94609	5.4903	up
ENSG00000171943	SRGAP2C	2.94036	2.70535	2.52138	1.7396	1.47079	1.83711	up
ENSG00000146477	SLC22A3	1.01679	1.35032	1.40278	0.460455	0.403874	0.215261	up
ENSG00000163947	ARHGEF3	2.60998	2.86621	3.20508	2.01643	1.68931	1.35129	up
ENSG00000104081	BMF	0.439794	0.322768	0.409555	1.0967	0.992965	0.99834	down
ENSG00000139973	SYT16	0.765563	0.956233	0.882485	0.468026	0.439574	0.528992	up
ENSG00000128512	DOCK4	1.01423	1.05387	1.07212	0.636805	0.470361	0.58686	up
ENSG00000023839	ABCC2	0.657521	0.594449	0.58405	0.17522	0.185976	0.178722	up
ENSG00000273301	AC016717.2	2.04782	2.05188	2.22676	1.14948	0.989445	1.19795	up
ENSG00000058799	YIPF1	7.66715	9.0912	9.83163	12.4933	13.6423	14.7035	down
ENSG00000187607	ZNF286A	1.26007	1.21787	1.25166	2.1874	2.00203	2.24083	down
ENSG00000155918	RAET1L	7.91526	8.67676	7.10933	4.43812	4.16185	3.60201	up
ENSG00000107249	GLIS3	0.965415	0.825754	0.838083	0.489059	0.328686	0.476161	up
ENSG00000164494	PDSS2	6.45504	5.62966	6.74391	4.64654	3.75576	3.68807	up
ENSG00000184517	ZFP1	1.30742	1.43577	1.5141	2.81801	2.39683	3.24017	down
ENSG00000142677	IL22RA1	2.50091	2.28898	2.28699	4.59138	3.77406	4.77683	down
ENSG00000121989	ACVR2A	1.50852	1.11297	1.45682	2.32455	2.36822	2.35166	down
ENSG00000233452	STXBP5-AS1	0.409017	0.647642	0.634823	0.16029	0.117831	0.141695	up
ENSG00000133687	TMTC1	0.40919	0.364658	0.393088	0.136051	0.184773	0.129818	up
ENSG00000196335	STK31	0.754494	0.639781	0.911502	0.238941	0.281175	0.26491	up
ENSG00000134198	TSPAN2	2.93945	2.78043	2.96115	1.52578	1.54836	1.42179	up
ENSG00000198130	HIBCH	1.73749	1.6968	1.55488	2.49576	2.5624	2.94204	down
ENSG00000172818	OVOL1	1.11374	1.43557	1.34221	3.02059	2.54277	2.29797	down
ENSG00000082146	STRADB	5.21129	4.62887	4.90729	7.01377	7.62659	7.71984	down
ENSG00000136114	THSD1	5.53586	5.4763	5.76894	3.83713	3.0579	3.58116	up
ENSG00000196417	ZNF765	0.643484	0.620574	0.499366	0.270588	0.260811	0.249459	up
ENSG00000182287	AP1S2	2.41788	2.52516	2.56861	3.61171	3.9921	4.12306	down
ENSG00000166897	ELFN2	0.911662	1.09393	0.855662	0.533938	0.410589	0.373022	up
ENSG00000211448	DIO2	0.395374	0.335148	0.360355	0.0514279	0.0687367	0.104912	up
ENSG00000115594	IL1R1	3.28422	3.41298	3.22417	2.32158	2.16357	2.15524	up
ENSG00000243137	PSG4	2.17036	1.78142	1.77785	0.952138	1.11865	1.04427	up
ENSG00000164066	INTU	0.561115	0.562788	0.529842	0.991529	0.9779	0.840073	down
ENSG00000197816	CCDC180	0.244949	0.199615	0.19078	0.553619	0.423044	0.495258	down
ENSG00000213390	ARHGAP19	4.01737	4.04209	4.14096	2.35394	3.0383	2.6666	up
ENSG00000181817	LSM10	11.8834	9.73747	11.3803	16.4877	17.1733	16.2042	down
ENSG00000106004	HOXA5	1.36644	1.32422	1.6508	3.12324	3.58346	3.9917	down
ENSG00000150995	ITPR1	0.376437	0.447978	0.409739	0.722284	0.948734	0.757047	down
ENSG00000118965	WDR35	1.3757	1.29811	1.56581	2.23784	2.32544	2.29094	down
ENSG00000229373	LINC00452	0.916192	0.666858	0.902419	1.9209	1.81758	1.97761	down
ENSG00000280587	LINC01348	1.1209	0.981694	1.2058	0.41352	0.296087	0.220936	up
ENSG00000141646	SMAD4	0.816656	0.880389	0.858922	1.35094	1.30024	1.43287	down
ENSG00000203867	RBM20	0.308949	0.307718	0.409981	0.0786982	0.0631111	0.0882986	up
ENSG00000065989	PDE4A	1.32798	1.59667	1.4575	2.42591	2.5868	2.27724	down
ENSG00000198768	APCDD1L	2.47878	2.86712	2.85937	1.41763	1.50274	1.51245	up
ENSG00000092969	TGFB2	4.23456	4.40053	4.08016	2.6686	2.80007	2.9509	up
ENSG00000108578	BLMH	5.81596	5.93975	4.27102	3.54556	3.30297	3.46309	up
ENSG00000079974	RABL2B	1.92238	2.11796	1.92021	3.38129	2.84102	3.3261	down
ENSG00000177943	MAMDC4	2.29387	2.31917	1.72824	1.08054	1.02429	1.2459	up
ENSG00000204860	FAM201A	5.17831	5.48412	5.6921	3.85701	2.9458	3.66163	up
ENSG00000198546	ZNF511	0.785702	1.05877	0.903838	2.30751	2.19508	2.11347	down
ENSG00000204946	ZNF783	1.19971	1.32563	1.31797	2.54986	1.98164	2.0943	down
ENSG00000112304	ACOT13	5.29407	5.05863	5.06367	3.68385	3.29712	3.33999	up
ENSG00000165887	ANKRD2	4.86602	4.02444	3.15583	1.54939	1.77503	1.3546	up
ENSG00000145214	DGKQ	2.44807	3.44902	2.89398	4.80782	4.28829	4.8512	down
ENSG00000134569	LRP4	0.234653	0.233718	0.150232	0.642559	0.52428	0.54871	down
ENSG00000127920	GNG11	5.30329	4.91221	5.49592	3.44821	3.16149	3.04533	up
ENSG00000223784	LINP1	16.9118	16.9813	17.8616	11.2076	8.49627	11.2887	up
ENSG00000149968	MMP3	1.63143	0.889115	1.4046	0.439096	0.12576	0.095973	up
ENSG00000152229	PSTPIP2	3.33567	3.2157	3.37705	5.75295	4.90732	4.73889	down
ENSG00000072422	RHOBTB1	1.21108	1.11546	1.09142	0.437865	0.465527	0.48722	up
ENSG00000259959	AC107068.1	0.926635	0.952715	0.946429	1.82741	2.04555	1.91054	down
ENSG00000182134	TDRKH	3.44175	3.8473	3.52792	2.18232	2.47845	2.18735	up
ENSG00000196747	HIST1H2AI	8.64778	7.24019	7.81975	2.68172	2.81622	2.21431	up
ENSG00000166183	ASPG	0.432281	0.594582	0.498406	0.104871	0.12615	0.160451	up
ENSG00000105246	EBI3	1.8166	1.51596	2.24036	5.40282	4.01178	4.4903	down
ENSG00000134339	SAA2	6.76552	7.21788	7.38114	12.4025	11.1026	9.38487	down
ENSG00000189007	ADAT2	1.43215	1.38269	1.25186	2.13962	2.56659	2.08195	down
ENSG00000230882	AC005077.4	1.93001	2.33553	2.25083	1.04758	0.902737	1.12476	up
ENSG00000168661	ZNF30	0.482281	0.503234	0.363574	1.12321	1.5247	1.67076	down
ENSG00000167552	TUBA1A	2.52459	1.94555	2.00779	0.99514	1.03519	0.976731	up
ENSG00000114626	ABTB1	1.11749	0.857758	0.964279	2.1728	1.46601	2.0351	down
ENSG00000149212	SESN3	1.12094	1.15805	1.09384	1.8651	1.65038	1.75986	down
ENSG00000159214	CCDC24	4.87797	4.61119	5.08767	3.32554	2.93501	2.94958	up
ENSG00000142235	LMTK3	2.66181	2.72418	2.5925	1.77908	1.23465	1.58623	up
ENSG00000170381	SEMA3E	1.02764	0.977021	0.913482	0.475945	0.458014	0.368949	up
ENSG00000144161	ZC3H8	1.1271	1.07504	1.15634	2.04379	1.95118	1.8067	down
ENSG00000148200	NR6A1	2.79632	2.6089	2.59581	1.5869	1.88901	1.66461	up
ENSG00000212724	KRTAP2-3	1.80117	2.94216	1.67733	0.220229	0.367938	0.149754	up
ENSG00000272168	CASC15	0.118596	0.203173	0.141366	0.0290015	0.0242265	0.0147906	up
ENSG00000149633	KIAA1755	0.522547	0.730205	0.726295	0.150988	0.27881	0.291802	up
ENSG00000272335	AC093297.2	0.976798	0.74839	1.18952	2.44991	2.25119	2.3427	down
ENSG00000235823	OLMALINC	1.55106	1.60149	1.67884	0.852254	1.0285	0.91149	up
ENSG00000164093	PITX2	2.10547	2.16402	1.74169	2.8642	3.28294	3.68965	down
ENSG00000139625	MAP3K12	0.490346	0.638061	0.670215	1.32964	1.03397	1.20005	down
ENSG00000239789	MRPS17	2.18994	2.76287	2.39285	4.64123	4.32442	4.88575	down
ENSG00000254560	BBOX1-AS1	9.17747	10.4331	9.17288	5.48335	6.18371	4.79397	up
ENSG00000172456	FGGY	0.579974	0.505455	0.496695	0.258538	0.174539	0.258325	up
ENSG00000125775	SDCBP2	1.61583	1.30171	1.12854	3.05067	2.81535	2.69183	down
ENSG00000233901	LINC01503	13.2094	12.3295	10.6069	7.81762	7.43262	7.9328	up
ENSG00000196189	SEMA4A	2.46731	2.9729	2.71072	1.71365	1.68948	1.82473	up
ENSG00000270872	SRGAP2D	7.47107	5.96535	4.88741	1.88737	2.27033	3.2085	up
ENSG00000115525	ST3GAL5	0.212481	0.180851	0.223054	0.492045	0.493237	0.361354	down
ENSG00000171223	JUNB	30.3775	39.4334	34.4175	49.3751	55.7921	60.1178	down
ENSG00000177627	C12orf54	1.42581	1.082	1.07486	0.17295	0.208042	0.282251	up
ENSG00000005436	GCFC2	3.05689	2.48172	3.4053	4.64268	4.32402	4.62759	down
ENSG00000109762	SNX25	2.6641	2.63973	2.90511	4.41631	4.34242	3.91642	down
ENSG00000206535	LNP1	2.13033	2.01017	3.05409	0.999632	0.887533	0.93222	up
ENSG00000138002	IFT172	1.17062	1.36029	1.25086	2.03382	1.90078	2.09007	down
ENSG00000116774	OLFML3	2.45818	2.38161	2.3724	1.29788	0.433673	1.06835	up
ENSG00000256083	AC090673.2	4.44342	6.36197	4.91376	13.4409	12.1971	11.9779	down
ENSG00000135541	AHI1	1.40494	1.69507	1.44996	2.29484	2.24862	2.45362	down
ENSG00000167964	RAB26	1.31758	1.69089	1.48654	2.89154	3.00206	3.39701	down
ENSG00000197457	STMN3	1.85048	1.80169	1.85878	3.22015	3.58897	3.26291	down
ENSG00000132749	TESMIN	3.62056	4.18743	3.83459	2.88517	2.41749	2.49355	up
ENSG00000125170	DOK4	2.05397	2.29495	2.5258	3.60877	3.55028	3.73565	down
ENSG00000283959	AP002851.1	1.47984	0.795928	1.37809	0.271409	0.151148	0.338354	up
ENSG00000164379	FOXQ1	2.23879	2.55619	3.10186	1.11275	1.28276	0.99312	up
ENSG00000163661	PTX3	4.97179	6.27899	6.02195	3.6421	3.02031	2.83684	up
ENSG00000077585	GPR137B	6.00651	6.20013	5.59351	9.68092	9.34185	8.11521	down
ENSG00000170545	SMAGP	1.77181	1.99417	1.93048	3.3579	3.52891	3.07516	down
ENSG00000066248	NGEF	2.16965	2.26838	2.20871	1.18086	1.34889	1.16245	up
ENSG00000113296	THBS4	0.205345	0.436325	0.446195	0.0418459	0.0279649	0.028455	up
ENSG00000167861	HID1	0.895354	0.820849	0.900115	1.51357	1.84978	1.51211	down
ENSG00000137648	TMPRSS4	0.785795	0.467074	0.696357	0.148509	0.27832	0.322714	up
ENSG00000109089	CDR2L	0.552679	0.72805	0.415063	1.59857	1.25646	1.53788	down
ENSG00000204362	AL590644.1	0.404455	0.71169	0.627742	0.178579	0.110161	0.112092	up
ENSG00000102312	PORCN	4.73174	3.96217	4.4064	6.76254	7.01415	6.26671	down
ENSG00000188641	DPYD	1.38939	1.33513	1.26652	2.17335	2.02871	2.41	down
ENSG00000073803	MAP3K13	1.13367	1.3132	1.58126	1.86752	2.24951	2.06575	down
ENSG00000104783	KCNN4	3.29677	2.73	2.85589	1.58191	1.60532	1.63346	up
ENSG00000206073	SERPINB4	4.82281	4.61645	4.05375	2.58466	2.46297	1.98538	up
ENSG00000115009	CCL20	6.66555	7.15328	6.16352	9.47001	12.4655	11.6595	down
ENSG00000113108	APBB3	1.25738	1.11512	0.898241	2.35172	1.90001	2.43453	down
ENSG00000228305	AC016734.1	4.91605	6.14458	6.01427	14.8307	12.2083	9.4169	down
ENSG00000102878	HSF4	1.19474	1.50607	1.06044	0.494543	0.495741	0.310418	up
ENSG00000185947	ZNF267	2.837	2.74638	2.85514	1.90682	1.88094	1.72769	up
ENSG00000184702	SEPT5	1.12992	1.27406	1.43937	0.43445	0.664142	0.697938	up
ENSG00000179954	SSC5D	1.03431	0.909999	0.874898	0.562065	0.378552	0.322482	up
ENSG00000103034	NDRG4	1.9539	1.99819	2.22728	1.41158	1.3349	1.37188	up
ENSG00000184497	TMEM255B	1.15061	1.23219	1.11983	2.0274	1.68771	2.13986	down
ENSG00000179859	LINC02581	1.66515	1.67978	2.44527	3.87184	3.57596	3.43895	down
ENSG00000258130	AC106782.1	1.51373	1.69326	1.86507	0.640674	0.61844	0.701887	up
ENSG00000197779	ZNF81	0.836266	0.818061	0.597981	1.41507	1.25834	1.38904	down
ENSG00000173933	RBM4	2.81928	2.30798	2.51753	4.24988	3.77367	3.77291	down
ENSG00000257335	MGAM	0.327881	0.303248	0.398028	0.125281	0.113624	0.103446	up
ENSG00000145945	FAM50B	7.96171	8.12499	8.50818	5.55227	5.39908	4.47635	up
ENSG00000163818	LZTFL1	1.15559	0.924279	0.978305	1.62345	1.97611	1.7014	down
ENSG00000100307	CBX7	2.1208	2.52472	2.55724	1.52383	1.55342	1.57186	up
ENSG00000154930	ACSS1	0.28289	0.288988	0.303969	0.716908	0.555653	0.746317	down
ENSG00000150625	GPM6A	1.06561	0.990011	0.733831	0.44708	0.466455	0.297807	up
ENSG00000054277	OPN3	1.13664	0.574504	0.789915	0.311142	0.173275	0.14105	up
ENSG00000171631	P2RY6	0.713493	0.521144	1.00403	0.242329	0.14575	0.181261	up
ENSG00000259623	AC125257.1	2.51734	2.40016	2.62476	4.29685	4.1754	4.22622	down
ENSG00000155906	RMND1	5.20693	5.82123	6.06114	8.20175	9.06277	8.53136	down
ENSG00000273117	AC144652.1	2.52319	2.28116	3.50648	0.988816	1.2291	0.766523	up
ENSG00000226328	NUP50-AS1	8.74719	8.49037	8.58676	6.35806	4.80855	5.76138	up
ENSG00000188185	LINC00265	4.73567	4.8579	4.54198	2.96938	2.83188	3.07081	up
ENSG00000134827	TCN1	0.914214	0.870982	1.18449	0.0405003	0.202992	0	up
ENSG00000147231	CXorf57	1.51984	1.59142	1.85083	2.63393	2.8924	2.76759	down
ENSG00000134986	NREP	0.89123	1.19702	1.03115	0.564115	0.475832	0.617494	up
ENSG00000115616	SLC9A2	0.79012	0.828944	0.843709	0.322026	0.376607	0.317515	up
ENSG00000243566	UPK3B	2.34626	1.84121	2.47185	0.845177	0.968257	1.10838	up
ENSG00000160781	PAQR6	2.94657	2.65164	2.84025	1.63283	1.10879	1.26254	up
ENSG00000087128	TMPRSS11E	0.973038	0.969161	0.521713	0.150219	0.0301165	0.122577	up
ENSG00000204611	ZNF616	0.992468	1.12973	1.2243	0.538453	0.35545	0.522426	up
ENSG00000092758	COL9A3	2.98828	3.00237	2.90433	4.74671	4.93148	3.81089	down
ENSG00000180596	HIST1H2BC	13.0013	11.9707	14.0783	8.00993	6.71685	7.62015	up
ENSG00000205918	PDPK2P	0.697924	0.524904	0.610144	1.33517	1.30931	1.40627	down
ENSG00000135253	KCP	1.83956	2.15154	1.94764	1.46993	1.0447	1.1582	up
ENSG00000143502	SUSD4	1.51245	1.61307	1.76992	0.968275	0.697207	0.792888	up
ENSG00000069702	TGFBR3	1.96981	1.68065	1.6253	1.23966	0.998567	1.02359	up
ENSG00000156795	WDYHV1	3.16388	3.35743	3.57966	5.69424	6.13086	5.28566	down
ENSG00000137843	PAK6	1.1423	1.22526	1.40015	2.37754	1.95451	1.97862	down
ENSG00000085831	TTC39A	0.861916	0.838361	0.777569	0.37736	0.488317	0.391902	up
ENSG00000233532	LINC00460	6.6215	6.4316	6.01333	3.34549	2.62698	3.52612	up
ENSG00000163406	SLC15A2	2.16228	2.23455	2.19322	1.25157	1.26497	1.5298	up
ENSG00000175040	CHST2	3.42584	3.0285	3.03654	1.99065	1.77063	2.14483	up
ENSG00000154451	GBP5	0.75095	0.832778	0.620012	0.291863	0.37955	0.313789	up
ENSG00000081277	PKP1	2.71002	2.58802	3.3082	1.95462	1.68981	1.87766	up
ENSG00000198435	NRARP	4.73698	3.83125	4.24544	7.43947	7.34836	6.6628	down
ENSG00000174276	ZNHIT2	8.06114	8.07711	7.95639	13.0336	13.0159	11.438	down
ENSG00000021300	PLEKHB1	1.8019	1.55288	2.05883	2.87768	2.6497	3.61256	down
ENSG00000119138	KLF9	1.86382	2.002	2.05331	3.06583	3.52118	2.81061	down
ENSG00000078018	MAP2	1.86522	1.3363	1.37637	0.955806	0.985973	0.906896	up
ENSG00000233426	EIF3FP3	9.22977	8.90391	9.83847	4.6726	5.03966	6.03292	up
ENSG00000183671	GPR1	2.42466	3.05752	2.73439	1.40525	0.954249	1.64141	up
ENSG00000123388	HOXC11	1.52534	1.5385	1.70815	3.26578	2.50457	2.98993	down
ENSG00000154767	XPC	2.31247	1.81905	2.20241	1.33876	0.832039	1.21531	up
ENSG00000160588	MPZL3	4.11483	3.44965	3.89108	2.52531	2.38538	2.37765	up
ENSG00000181896	ZNF101	0.759183	0.871018	0.787526	1.49813	1.39379	1.44818	down
ENSG00000134321	RSAD2	2.15179	2.54589	2.00384	3.65416	3.40993	3.38837	down
ENSG00000197872	FAM49A	0.613285	0.806772	0.883614	0.377289	0.177283	0.264572	up
ENSG00000138316	ADAMTS14	0.418758	0.572009	0.412249	0.134099	0.0733222	0.13678	up
ENSG00000272655	POLR2J4	1.06398	0.794809	1.19725	3.07164	2.581	2.67231	down
ENSG00000073464	CLCN4	2.00572	1.84051	2.17912	2.79111	3.3859	2.90481	down
ENSG00000177380	PPFIA3	0.615654	0.603468	0.573323	1.1152	1.18777	1.16796	down
ENSG00000148426	PROSER2	2.06523	2.70838	2.88484	4.05076	4.34182	4.04231	down
ENSG00000164610	RP9	4.61681	4.46609	5.41287	7.58077	7.9723	7.55972	down
ENSG00000179922	ZNF784	1.86856	1.8001	1.4263	2.99631	3.62932	3.72476	down
ENSG00000256087	ZNF432	0.400261	0.545543	0.598345	0.998114	1.16191	1.10564	down
ENSG00000162576	MXRA8	2.43671	2.65236	2.10708	1.43647	1.15552	1.2843	up
ENSG00000185838	GNB1L	2.11099	1.92287	1.89863	1.45233	1.02278	1.14384	up
ENSG00000246695	RASSF8-AS1	2.05861	2.38163	2.40371	1.17786	1.39097	1.21786	up
ENSG00000198948	MFAP3L	0.144242	0.172401	0.188054	0.404169	0.50091	0.44223	down
ENSG00000104863	LIN7B	0.935007	0.716371	0.636294	1.86874	2.20385	2.27985	down
ENSG00000166562	SEC11C	2.43164	2.6725	2.70693	4.14364	3.69691	3.93599	down
ENSG00000239305	RNF103	1.72556	1.62779	1.3906	2.32454	2.31323	2.56932	down
ENSG00000178127	NDUFV2	0.348807	0.0694835	0.0866196	1.04252	0.736282	0.773354	down
ENSG00000185862	EVI2B	1.36913	1.57581	1.69999	0.465011	0.435061	0.632409	up
ENSG00000273983	HIST1H3G	5.80469	5.83365	6.06301	4.15613	3.7656	3.28811	up
ENSG00000259823	LYPD8	0.479078	0.785926	0.603598	2.00999	1.43918	1.728	down
ENSG00000152422	XRCC4	5.01784	4.48164	3.99274	2.40035	2.86334	2.79111	up
ENSG00000169432	SCN9A	0.535277	0.545262	0.492808	0.241712	0.254723	0.227579	up
ENSG00000105991	HOXA1	1.58906	0.964477	1.06361	2.55517	2.71352	2.42562	down
ENSG00000025434	NR1H3	1.947	1.99465	1.69657	1.03442	1.09375	0.953929	up
ENSG00000279631	AL158211.5	1.22677	0.523665	0.7927	0.153058	0.179001	0.182138	up
ENSG00000130518	KIAA1683	0.46141	0.38412	0.577188	0.175425	0.126612	0.23619	up
ENSG00000166046	TCP11L2	0.40374	0.469153	0.411787	0.891315	0.942567	0.869172	down
ENSG00000147124	ZNF41	2.85951	2.6775	2.87151	1.89317	1.5209	1.84884	up
ENSG00000136155	SCEL	0.644653	0.821271	0.87955	0.152755	0.290938	0.311617	up
ENSG00000025708	TYMP	3.62676	2.4019	2.98837	5.12707	4.57706	4.81515	down
ENSG00000158296	SLC13A3	0.499747	0.477017	0.620514	0.116692	0.233949	0.162306	up
ENSG00000105514	RAB3D	2.51194	2.08968	2.57846	3.92643	3.7027	3.47093	down
ENSG00000143303	RRNAD1	5.62973	4.29959	5.16854	3.50659	3.12904	3.01848	up
ENSG00000271605	MILR1	2.673	3.94166	4.46117	1.83928	1.70191	1.69566	up
ENSG00000138613	APH1B	2.65062	2.59434	2.60728	1.59005	1.72282	1.76494	up
ENSG00000173890	GPR160	1.42825	1.39439	1.63293	2.29097	2.78759	2.48373	down
ENSG00000140104	CLBA1	2.15968	2.03091	2.10107	3.18401	2.98223	3.34798	down
ENSG00000100234	TIMP3	1.68456	1.44595	1.64526	0.627961	0.909253	0.896721	up
ENSG00000105963	ADAP1	2.66511	2.70411	3.38646	1.51003	1.70449	2.1356	up
ENSG00000273311	DGCR11	2.70501	2.75096	2.6516	5.01915	3.80983	5.47459	down
ENSG00000144583	44624	0.609572	0.635382	0.686471	0.187775	0.231667	0.191529	up
ENSG00000130714	POMT1	1.82878	1.49032	1.62563	0.9211	0.806588	1.0907	up
ENSG00000141376	BCAS3	1.17132	1.59413	1.40719	0.815388	1.04111	0.850274	up
ENSG00000231607	DLEU2	0.72887	0.935143	0.885831	1.86293	1.61509	1.36094	down
ENSG00000138744	NAAA	3.15276	2.87265	3.80493	1.77186	2.16604	2.17461	up
ENSG00000196876	SCN8A	0.742901	0.702103	0.628928	0.451591	0.362148	0.399203	up
ENSG00000172728	FUT10	0.820906	0.728031	0.764461	1.5812	1.41275	1.29726	down
ENSG00000138439	FAM117B	0.716136	0.639857	0.921885	1.31987	1.39836	1.54326	down
ENSG00000155980	KIF5A	0.291997	0.320919	0.262543	0.0718151	0.0514208	0.052322	up
ENSG00000100319	ZMAT5	2.71865	2.07992	2.6051	1.52554	1.28778	1.04419	up
ENSG00000146426	TIAM2	0.382663	0.522705	0.539619	0.245081	0.228924	0.181804	up
ENSG00000185760	KCNQ5	1.74883	1.84139	1.69838	1.13703	1.1653	1.07321	up
ENSG00000196368	NUDT11	0.0528646	0.078981	0.0492297	0.511713	0.917916	0.329648	down
ENSG00000186352	ANKRD37	1.4172	0.827464	0.864669	2.21581	2.19622	2.41247	down
ENSG00000225205	AC078883.1	1.08203	1.00074	1.0796	2.17874	2.78923	1.92777	down
ENSG00000197165	SULT1A2	2.46622	2.1528	3.0966	1.15761	1.27363	1.20955	up
ENSG00000144063	MALL	2.56782	1.86367	2.29858	1.25749	1.05723	1.13782	up
ENSG00000279863	AC069547.1	0.119245	0.0791802	0.259108	0.850506	1.13676	0.991438	down
ENSG00000105708	ZNF14	0.384788	0.425839	0.35833	1.08907	1.37556	0.910892	down
ENSG00000146094	DOK3	1.26841	1.15916	1.31514	0.586242	0.641086	0.625142	up
ENSG00000049323	LTBP1	0.851557	0.848165	0.793006	0.482036	0.404134	0.330761	up
ENSG00000168398	BDKRB2	1.90643	2.13733	1.84396	1.3513	1.20406	1.18688	up
ENSG00000158406	HIST1H4H	3.99289	3.30932	3.47408	1.75209	2.3517	1.48422	up
ENSG00000231298	LINC00704	1.11635	1.50434	0.886712	0.301094	0.16768	0.375361	up
ENSG00000260766	AL513302.2	0.479139	0.409055	0.446195	1.15076	1.78276	1.49389	down
ENSG00000123364	HOXC13	1.43098	1.29571	1.30836	2.81005	3.10917	2.21727	down
ENSG00000178150	ZNF114	3.51749	3.83914	4.66827	6.13791	5.57192	6.61086	down
ENSG00000179111	HES7	0.371227	0.672269	0.439984	1.7537	1.41325	1.50817	down
ENSG00000236908	AC005865.1	0.839428	0.89879	0.840339	0.192444	0.214344	0.348962	up
ENSG00000233822	HIST1H2BN	0.897791	0.985929	1.09331	0.539481	0.293907	0.502417	up
ENSG00000183621	ZNF438	1.6547	1.29494	1.19697	0.782784	0.55833	0.614179	up
ENSG00000105792	CFAP69	0.255227	0.151152	0.0963559	0.456853	0.401595	0.508999	down
ENSG00000115255	REEP6	4.04142	3.43563	3.11631	5.61289	5.04806	6.39391	down
ENSG00000250770	AC005865.2	0.737815	0.965837	0.932472	0.429583	0.322968	0.449126	up
ENSG00000151320	AKAP6	0.226652	0.228928	0.231877	0.0910744	0.0749923	0.126072	up
ENSG00000163040	CCDC74A	0.163903	0.244874	0.228949	0.730637	0.690556	0.894292	down
ENSG00000085644	ZNF213	1.634	1.7152	1.62188	2.28301	2.76824	2.50152	down
ENSG00000107902	LHPP	3.61431	3.26001	3.25023	2.03891	2.20228	2.28925	up
ENSG00000168743	NPNT	0.896611	1.00595	0.91174	0.609047	0.315788	0.342743	up
ENSG00000240875	LINC00886	1.99581	1.41285	1.8125	0.773087	0.993971	0.839969	up
ENSG00000159423	ALDH4A1	2.61461	2.70631	2.9759	1.35815	1.53598	1.93587	up
ENSG00000213638	ADAT3	0.704527	0.449101	1.04974	1.72285	2.24513	1.78658	down
ENSG00000233365	AL121956.1	0.733035	0.851801	0.834329	0.0414945	0.124785	0.084648	up
ENSG00000079308	TNS1	1.01868	1.04683	1.03522	0.733155	0.73906	0.596569	up
ENSG00000205885	C1RL-AS1	2.48275	2.66862	2.56251	1.9289	1.5215	1.66643	up
ENSG00000132406	TMEM128	4.31887	3.90404	3.58255	7.17403	6.70951	5.69554	down
ENSG00000235180	LINC00601	2.6447	2.63417	2.26181	0.934905	0.93717	0.673126	up
ENSG00000119915	ELOVL3	0.551782	0.412188	0.299741	1.49925	1.83164	1.48143	down
ENSG00000196757	ZNF700	1.53851	1.66481	1.57423	2.9804	2.50262	2.78336	down
ENSG00000100068	LRP5L	1.49472	1.76446	1.58527	2.3832	2.69996	2.76166	down
ENSG00000135838	NPL	0.899681	1.16114	0.955824	1.88504	1.69547	1.73836	down
ENSG00000256294	ZNF225	0.680487	0.842876	0.641823	1.09337	1.51483	1.27844	down
ENSG00000244187	TMEM141	7.12106	5.65675	5.49229	3.56111	3.302	3.49609	up
ENSG00000078487	ZCWPW1	1.36798	1.47607	1.27392	0.4259	0.718022	0.631875	up
ENSG00000188493	C19orf54	4.09066	4.39064	4.90525	3.06417	2.49925	3.16426	up
ENSG00000237036	ZEB1-AS1	0.608854	0.475309	0.980739	0.234735	0.218496	0.119714	up
ENSG00000249565	SERBP1P5	2.18855	2.65834	2.83342	5.22135	5.45208	4.71549	down
ENSG00000102078	SLC25A14	1.92748	2.1076	2.2827	3.39419	3.5736	3.48382	down
ENSG00000141622	RNF165	0.281556	0.230946	0.287903	0.0843771	0.118414	0.0745887	up
ENSG00000174136	RGMB	0.982802	1.25184	1.19683	1.69466	1.86285	1.98389	down
ENSG00000171951	SCG2	0.672376	0.600418	0.410233	0.0944957	0.0947246	0.0963848	up
ENSG00000134326	CMPK2	0.52754	0.42327	0.436682	0.866002	1.21235	1.11176	down
ENSG00000214300	SPDYE3	0.32047	0.790384	0.639504	1.52382	1.20018	1.31638	down
ENSG00000274265	AC245297.3	2.69973	2.02852	2.38178	1.15823	0.677271	0.639916	up
ENSG00000235859	AC006978.1	6.89671	5.29186	6.6128	8.69286	10.8011	11.2559	down
ENSG00000204954	C12orf73	1.42535	0.932925	1.27046	2.67639	1.93417	2.43363	down
ENSG00000166033	HTRA1	4.9065	4.02803	4.26453	2.5148	2.3994	2.84321	up
ENSG00000165124	SVEP1	0.8752	1.07084	0.930863	0.570361	0.621656	0.664872	up
ENSG00000275764	AC092747.4	2.84549	2.86789	1.82965	4.27993	4.2557	5.45686	down
ENSG00000189120	SP6	2.45976	2.21883	2.31945	3.40477	3.42882	3.79439	down
ENSG00000177076	ACER2	1.43659	1.12225	1.31158	2.66922	2.47429	2.60548	down
ENSG00000266208	AC080112.1	1.92676	2.00904	2.88766	0.9816	1.19922	0.782206	up
ENSG00000185220	PGBD2	1.34681	1.37584	1.70443	2.62142	2.2045	2.90711	down
ENSG00000229207	SERPINH1P1	0.201893	0.100544	0.0470028	1.02856	0.927945	0.996664	down
ENSG00000104313	EYA1	1.89001	2.34399	2.54357	1.66485	1.18316	1.19123	up
ENSG00000245522	AC026250.1	1.05388	1.16896	0.936805	0.414882	0.366959	0.27382	up
ENSG00000109265	KIAA1211	1.39897	1.34501	1.39325	0.722614	0.734288	0.949091	up
ENSG00000127540	UQCR11	3.86863	3.73645	3.52075	5.97243	5.2984	6.1832	down
ENSG00000172375	C2CD2L	0.581433	0.510986	0.414054	0.989708	0.817439	0.895748	down
ENSG00000127220	ABHD8	4.79226	4.40382	4.40962	6.53961	6.38064	7.6783	down
ENSG00000227877	MRLN	2.20783	2.34848	2.13587	0.93915	1.13847	1.40347	up
ENSG00000169330	KIAA1024	0.37083	0.286248	0.423032	0.151138	0.0662829	0.0963493	up
ENSG00000262714	AC007342.5	0.706342	0.469019	0.548146	1.82924	1.53307	1.28466	down
ENSG00000233695	GAS6-AS1	0.747453	0.65689	0.540469	1.16479	1.14066	1.14238	down
ENSG00000011028	MRC2	1.05681	0.96107	1.35213	0.627353	0.600714	0.620793	up
ENSG00000107968	MAP3K8	1.52307	1.20314	0.798838	2.33674	1.98478	2.41984	down
ENSG00000125089	SH3TC1	0.904582	0.900978	0.881179	1.23701	1.28863	1.63284	down
ENSG00000163138	PACRGL	1.53225	1.6663	1.31041	2.53302	2.45931	2.48616	down
ENSG00000257267	ZNF271P	1.56545	1.50864	1.56025	1.00877	1.03714	0.897019	up
ENSG00000144749	LRIG1	1.22819	1.30366	1.62795	0.876907	0.824092	0.763999	up
ENSG00000284719	AL033527.5	1.84352	2.34022	2.08704	1.10493	0.812248	0.450809	up
ENSG00000197766	CFD	1.13495	0.873509	0.672578	2.68078	2.00228	2.89521	down
ENSG00000157150	TIMP4	2.40702	2.32132	2.17036	0.739658	1.20973	0.873567	up
ENSG00000250303	AP002884.3	0.515082	0.650673	0.409471	0.192009	0.102653	0.195848	up
ENSG00000256073	URB1-AS1	4.09653	4.68469	5.22777	2.08701	2.09206	1.73452	up
ENSG00000154822	PLCL2	0.710529	0.902925	0.901246	0.411913	0.250249	0.420148	up
ENSG00000197363	ZNF517	0.73635	1.24208	1.106	1.8878	1.80746	1.74039	down
ENSG00000221869	CEBPD	4.45745	3.69013	5.31	2.65428	2.27638	2.91791	up
ENSG00000172967	XKR3	1.604	1.82054	2.32742	0.646136	0.876301	0.620285	up
ENSG00000102174	PHEX	0.760364	0.560624	0.643711	0.342096	0.262236	0.246307	up
ENSG00000227331	AC005042.1	0.788013	0.706386	1.10075	2.32846	3.5414	2.94829	down
ENSG00000251350	LINC02475	1.65251	1.66817	1.72605	0.682609	0.843923	0.858714	up
ENSG00000102243	VGLL1	0.859093	0.570447	0.761927	0.041683	0.041784	0.127549	up
ENSG00000161920	MED11	3.32918	3.69852	4.25294	2.17446	2.00535	1.19768	up
ENSG00000204588	LINC01123	3.65428	3.35388	3.2783	2.04689	2.30589	2.18723	up
ENSG00000082014	SMARCD3	1.07939	0.930131	0.756701	2.05132	1.49886	1.4495	down
ENSG00000275464	FP565260.1	0.88825	1.00759	0.972697	1.66764	1.64648	1.29069	down
ENSG00000164128	NPY1R	0.708835	0.721032	0.533695	1.07568	1.55581	1.41067	down
ENSG00000184319	RPL23AP82	2.16565	2.33431	2.19631	1.1033	1.63624	1.18702	up
ENSG00000095587	TLL2	0.309366	0.13866	0.194464	0.575272	0.521369	0.458165	down
ENSG00000070371	CLTCL1	1.38014	1.3434	1.22682	1.01633	0.800939	0.717179	up
ENSG00000137713	PPP2R1B	1.3415	1.36419	1.20558	1.93083	1.98341	2.02792	down
ENSG00000132932	ATP8A2	0.641608	0.825945	0.845508	0.437885	0.39567	0.478093	up
ENSG00000248554	AC114956.2	7.16376	7.79385	6.97909	12.5772	13.6208	12.7141	down
ENSG00000250462	LRRC37BP1	1.44212	1.08633	1.45581	2.0127	1.98044	2.6071	down
ENSG00000174080	CTSF	3.63531	3.01374	4.07458	4.99051	5.31388	5.97259	down
ENSG00000269069	AC007842.1	0.0309176	0.0307945	0.0863754	0.504039	0.663154	0.417719	down
ENSG00000260822	AC004656.1	2.08821	1.40773	1.67191	2.50395	2.66608	3.04364	down
ENSG00000228044	AL160408.1	0.486914	0.570558	0.640143	0.0875513	0.0292545	0.119069	up
ENSG00000096654	ZNF184	2.66541	2.55423	2.16247	1.41964	1.25808	1.51097	up
ENSG00000132846	ZBED3	1.55812	1.23382	1.43296	2.63284	1.93741	2.03171	down
ENSG00000249859	PVT1	1.4231	1.58889	1.63519	2.17503	2.54368	2.42127	down
ENSG00000267123	LINC02081	5.75355	6.37285	6.23554	3.43657	2.68499	4.17539	up
ENSG00000241945	PWP2	1.42985	1.7235	1.33154	2.04151	2.30692	2.40414	down
ENSG00000107105	ELAVL2	2.75958	2.50427	2.40993	1.57459	1.61599	1.861	up
ENSG00000163053	SLC16A14	1.49127	1.18064	1.16321	0.610387	0.689976	0.728562	up
ENSG00000269343	ZNF587B	1.85669	2.10733	2.18474	2.96237	3.17535	3.17117	down
ENSG00000011677	GABRA3	2.14998	2.38101	2.40818	1.50128	1.41278	1.37504	up
ENSG00000198807	PAX9	1.61912	1.47741	1.32296	2.36286	1.99515	2.41009	down
ENSG00000261534	AL596244.1	0.450412	0.365541	0.574792	0.13598	0.0681546	0.121361	up
ENSG00000127124	HIVEP3	0.95772	0.90091	1.07355	0.677664	0.688363	0.585225	up
ENSG00000175772	LINC01106	2.27257	2.8973	1.98933	1.36618	1.34627	1.03921	up
ENSG00000198270	TMEM116	0.939027	0.951005	0.918551	0.522616	0.588359	0.500259	up
ENSG00000213740	SERBP1P1	6.03238	4.92576	3.89689	8.91516	9.04778	7.39897	down
ENSG00000275557	AC242842.1	10.8594	8.42817	13.6588	4.88577	3.45713	6.44916	up
ENSG00000062582	MRPS24	1.59231	1.63403	1.55023	3.24486	2.34097	2.98377	down
ENSG00000134297	PLEKHA8P1	1.52168	1.78626	1.34114	3.29473	2.66438	2.68283	down
ENSG00000155592	ZKSCAN2	1.33676	1.67807	1.63524	1.05578	0.791735	1.09333	up
ENSG00000198042	MAK16	1.95133	1.98243	2.07156	2.88958	3.66723	2.63639	down
ENSG00000162757	C1orf74	1.25167	1.23328	1.42881	2.12557	1.99326	2.22402	down
ENSG00000156265	MAP3K7CL	1.24764	1.32645	1.47517	0.47136	0.758866	0.830443	up
ENSG00000042317	SPATA7	0.155951	0.173604	0.170857	0.486051	0.515338	0.33369	down
ENSG00000163207	IVL	0.292806	0.349967	0.545346	0.0298344	0	0	up
ENSG00000168890	TMEM150A	1.24289	1.31912	1.72666	2.59508	2.72623	2.28697	down
ENSG00000173702	MUC13	0.882827	0.663969	0.889237	0.293723	0.386445	0.168522	up
ENSG00000138111	MFSD13A	1.6091	1.54927	1.53176	2.40466	2.62962	2.69428	down
ENSG00000130768	SMPDL3B	2.36109	2.14003	1.93489	3.75297	3.56913	3.26361	down
ENSG00000158717	RNF166	2.26684	2.38642	1.8304	3.75694	2.90147	3.26544	down
ENSG00000184792	OSBP2	1.89123	1.96804	2.15549	1.15045	1.52804	1.27124	up
ENSG00000279088	AC022400.7	8.31367	7.11212	7.74203	5.19688	4.949	3.97558	up
ENSG00000272068	AL365181.2	0.978291	1.34466	1.27544	0.637949	0.419668	0.488026	up
ENSG00000280193	AC132219.2	0.24382	0.377765	0.327969	0.828107	1.13449	1.04175	down
ENSG00000143412	ANXA9	1.93335	1.68494	2.34697	3.90466	3.49097	3.58804	down
ENSG00000197385	ZNF860	1.70016	1.44322	1.4933	0.551191	1.02612	0.582289	up
ENSG00000272419	AC241585.2	1.59268	1.90775	1.51225	1.07126	0.935641	1.09268	up
ENSG00000118402	ELOVL4	2.50755	2.84846	2.8948	4.41315	3.53484	4.9752	down
ENSG00000204315	FKBPL	10.2178	7.70285	9.60254	5.49208	5.40964	6.67354	up
ENSG00000127928	GNGT1	1.65546	1.56908	1.44217	0.734563	0.599983	0.693748	up
ENSG00000119042	SATB2	0.575297	0.716256	0.562528	1.06098	0.899026	1.01045	down
ENSG00000179240	AP002360.1	0.677984	0.583719	0.56181	0.292715	0.340372	0.370223	up
ENSG00000183709	IFNL2	0.684299	0.340786	0.716904	2.70182	2.27153	2.13354	down
ENSG00000173262	SLC2A14	0.339234	0.12389	0.115833	0.0115217	0.0230992	0.011752	up
ENSG00000103742	IGDCC4	1.03932	0.913866	0.877119	0.496395	0.539064	0.582266	up
ENSG00000130649	CYP2E1	0.0131049	0.0783161	0.0488153	0.140204	0.214162	0.245155	down
ENSG00000186792	HYAL3	1.83223	1.794	1.99544	0.917621	0.919844	0.613218	up
ENSG00000280123	AC023632.6	0.78186	0.980642	1.2135	1.82934	2.86897	1.89601	down
ENSG00000165606	DRGX	0.305389	0.456259	0.304705	0.0666783	0	0.0226704	up
ENSG00000143847	PPFIA4	0.181843	0.271678	0.175388	0.509527	0.457695	0.404971	down
ENSG00000124657	OR2B6	1.20461	1.0665	1.37106	0.272754	0.0683536	0.139103	up
ENSG00000173727	AP000769.1	0.818253	1.1339	1.95467	2.53744	3.01597	3.17975	down
ENSG00000180881	CAPS2	1.23462	1.07012	1.29893	0.720214	0.606445	0.783586	up
ENSG00000259768	AC004943.2	1.56236	1.40052	1.5883	0.676561	0.81118	1.05543	up
ENSG00000175482	POLD4	1.75746	1.95639	2.40679	1.05335	0.823606	1.31078	up
ENSG00000276107	AC037198.2	2.32211	4.96837	4.00453	1.05157	1.49333	1.25136	up
ENSG00000130270	ATP8B3	0.566237	0.555029	0.744921	0.329684	0.247862	0.28957	up
ENSG00000270696	AC005034.3	5.99016	4.56458	4.70458	8.82429	8.14538	6.67551	down
ENSG00000198189	HSD17B11	5.07435	4.87363	6.00325	3.53482	3.91359	2.93282	up
ENSG00000121236	TRIM6	0.990257	1.41584	1.54686	0.73233	0.652537	0.547778	up
ENSG00000165152	TMEM246	0.464203	0.315754	0.284676	0.126898	0.104077	0.058834	up
ENSG00000270959	LPP-AS2	1.14942	1.49709	1.42032	0.563056	0.56442	0.689175	up
ENSG00000152527	PLEKHH2	0.910201	0.983187	0.787926	1.26704	1.32903	1.45891	down
ENSG00000276791	AC092117.1	0.969862	0.946679	0.903176	0.375519	0.376428	0.383026	up
ENSG00000203709	C1orf132	0.107467	0.187318	0.142969	0.285482	0.337136	0.2872	down
ENSG00000102837	OLFM4	0.826911	0.628549	1.03349	0.310414	0.177809	0.316619	up
ENSG00000232815	DUX4L50	5.20199	6.05944	6.07591	3.1443	2.43148	2.47409	up
ENSG00000162840	MT2P1	5.1673	3.77426	5.1328	10.1791	13.0186	18.975	down
ENSG00000103316	CRYM	0.65008	0.597683	0.589859	0.237776	0.170251	0.207882	up
ENSG00000154957	ZNF18	1.38138	1.62603	2.24145	0.61845	0.983366	0.913591	up
ENSG00000161653	NAGS	1.74245	1.42401	1.62264	3.18664	2.35013	2.78601	down
ENSG00000146955	RAB19	1.70723	1.95234	2.47309	4.5743	3.7458	4.86289	down
ENSG00000165115	KIF27	1.03024	1.08722	0.799504	1.61209	1.47819	1.8865	down
ENSG00000172985	SH3RF3	0.869082	0.508552	0.546295	0.210311	0.343971	0.225806	up
ENSG00000179523	EIF3J-AS1	3.95663	3.82773	3.93139	2.29543	2.359	3.08897	up
ENSG00000066230	SLC9A3	1.563	1.55677	1.62429	0.761662	0.578414	0.91814	up
ENSG00000104237	RP1	0.111086	0.0968126	0.068965	0.0188645	0.0141826	0.0144312	up
ENSG00000185475	TMEM179B	4.46681	4.49099	4.43438	6.95576	7.31694	6.65686	down
ENSG00000069812	HES2	0.664572	0.418057	0.694879	1.33053	1.02413	1.07843	down
ENSG00000248213	CICP16	0.0896424	0.133928	0.0208697	0.45669	0.366237	0.582275	down
ENSG00000181722	ZBTB20	0.265045	0.285659	0.239453	0.151152	0.145457	0.178841	up
ENSG00000144130	NT5DC4	1.23844	0.713353	0.792016	0.471299	0.35052	0.341156	up
ENSG00000205085	FAM71F2	0.686745	0.705384	0.739451	0.437334	0.175357	0.323406	up
ENSG00000206344	HCG27	1.41064	0.96898	1.04186	0.421284	0.322939	0.55609	up
ENSG00000254363	AC011379.2	1.07806	1.30898	1.21429	0.700919	0.681643	0.725602	up
ENSG00000182545	RNASE10	5.93637	5.49412	7.43615	3.6399	3.5414	3.76726	up
ENSG00000213222	AC093724.1	1.22767	0.978226	1.0861	3.75269	2.75864	2.16903	down
ENSG00000161558	TMEM143	2.16326	2.13767	2.22072	1.49259	1.14825	1.27459	up
ENSG00000183615	FAM167B	3.09817	2.34791	2.1325	0.686255	0.963085	0.909966	up
ENSG00000221930	FAM45BP	0.427002	0.811938	0.578389	2.41271	1.2291	1.57339	down
ENSG00000162825	NBPF20	0.361752	0.33056	0.281247	0.476805	0.552536	0.531177	down
ENSG00000249867	AC090833.1	1.83453	2.15944	1.59191	0.934614	0.723951	0.346654	up
ENSG00000079156	OSBPL6	0.724484	0.612264	0.598002	0.301986	0.426046	0.382176	up
ENSG00000247572	CKMT2-AS1	1.54194	1.37414	1.23943	0.595367	0.895214	0.641006	up
ENSG00000226415	TPI1P1	10.9271	11.3022	9.07993	17.1289	14.5949	16.161	down
ENSG00000255650	FAM222A-AS1	4.54509	3.23356	4.61736	1.98474	2.35129	1.4723	up
ENSG00000162105	SHANK2	0.45068	0.45226	0.476493	0.25895	0.228428	0.341604	up
ENSG00000185920	PTCH1	0.383771	0.280059	0.470614	0.584609	0.636478	0.647633	down
ENSG00000115526	CHST10	1.22232	1.94513	1.37379	2.34774	2.64043	2.36547	down
ENSG00000276851	AC002401.4	3.56836	3.23104	3.4237	6.72083	8.06244	6.63042	down
ENSG00000138101	DTNB	1.05862	1.17742	1.38838	1.72584	1.9733	1.76951	down
ENSG00000063761	ADCK1	2.01561	1.79501	1.87702	1.35305	1.25944	0.998105	up
ENSG00000204745	AC083899.1	0.264115	0.213739	0.169094	0.655958	0.590107	0.600449	down
ENSG00000156509	FBXO43	0.478793	0.588159	0.668808	0.0975698	0.277118	0.182454	up
ENSG00000198225	FKBP1C	3.59322	3.73797	3.12308	4.67818	5.54586	7.51025	down
ENSG00000166263	STXBP4	0.394552	0.410369	0.429203	0.750665	0.538507	0.627778	down
ENSG00000181085	MAPK15	0.907659	0.842404	0.88367	0.483433	0.147488	0.300146	up
ENSG00000241015	TPM3P9	0.388609	0.731115	0.583044	1.23187	1.47742	1.16675	down
ENSG00000235453	SMIM27	0.349065	0.278139	0.390076	0.960301	0.766537	0.779971	down
ENSG00000135537	AFG1L	1.07431	0.839676	0.924019	0.638534	0.464821	0.581517	up
ENSG00000229035	SPRR2C	1.72715	2.2937	2.68066	0	0	0	up
ENSG00000268573	AC011815.1	0.517909	0.429872	0.442107	0.923484	1.2343	0.79243	down
ENSG00000063176	SPHK2	1.80447	1.38976	1.41661	2.13791	2.12166	2.72581	down
ENSG00000228801	AC064807.1	1.96332	2.32216	2.22827	1.21903	0.720656	1.21152	up
ENSG00000196418	ZNF124	0.711776	0.653337	0.610849	1.20873	1.22592	1.21839	down
ENSG00000135469	COQ10A	1.59401	1.76191	1.66543	2.99083	2.62083	2.50514	down
ENSG00000178700	DHFR2	2.21909	2.27763	2.58313	1.46142	1.68608	1.5047	up
ENSG00000180660	MAB21L1	0.229013	0.207364	0.252042	1.23036	0.382762	0.714029	down
ENSG00000070808	CAMK2A	0.369021	0.428809	0.324556	0.104445	0.125637	0.159799	up
ENSG00000171711	DEFB4A	2.32256	2.64379	1.85389	0.169035	0.169445	0	up
ENSG00000166106	ADAMTS15	0.777873	0.79691	0.889962	0.498197	0.374553	0.381117	up
ENSG00000279345	Z98885.3	0.14352	0.214422	0.23389	0.987082	0.696296	0.820368	down
ENSG00000261556	SMG1P7	2.41755	2.40791	2.48969	1.69531	1.36534	1.74398	up
ENSG00000149972	CNTN5	0.879514	0.703567	0.799692	0.458659	0.43855	0.511012	up
ENSG00000234015	LINC02530	0.775673	1.12376	0.985008	0.0718495	0.0720236	0.0732859	up
ENSG00000225302	AC023283.1	0.465387	0.438477	0.655938	0.999643	1.14338	0.91505	down
ENSG00000170122	FOXD4	0.4471	0.477127	0.594797	1.20397	1.56569	1.22804	down
ENSG00000204262	COL5A2	0.308334	0.193038	0.23791	0.0807855	0.0539875	0.0732449	up
ENSG00000261104	AC093904.4	1.2327	0.652263	1.04032	0.549507	0.255746	0.320281	up
ENSG00000214922	HLA-F-AS1	1.07105	1.08181	0.842878	1.49094	1.87975	1.80295	down
ENSG00000135925	WNT10A	2.43887	2.39235	2.28838	1.60019	1.33987	1.45936	up
ENSG00000183023	SLC8A1	0.278943	0.375216	0.350814	0.210967	0.18798	0.194263	up
ENSG00000106089	STX1A	1.86068	2.04029	2.28912	2.78293	3.24299	3.42402	down
ENSG00000102981	PARD6A	1.52519	1.6879	1.69649	3.32391	3.24542	2.95005	down
ENSG00000199133	MIRLET7D	3.62305	10.1041	2.69915	19.1962	22.2031	20.333	down
ENSG00000173825	TIGD3	0.689316	0.592946	0.641919	1.43663	1.60013	1.49792	down
ENSG00000197110	IFNL3	0.817653	0.570077	0.761433	2.58267	2.4219	2.12443	down
ENSG00000128617	OPN1SW	3.85379	2.11973	2.89247	5.33325	6.05116	5.20075	down
ENSG00000279495	AL928654.5	3.22641	3.61525	3.66182	1.72077	2.83199	1.5194	up
ENSG00000165905	LARGE2	0.182141	0.362831	0.358081	0.618621	1.15756	0.778218	down
ENSG00000168243	GNG4	1.93757	2.10423	1.90217	1.36768	1.29946	1.28585	up
ENSG00000125962	ARMCX5	1.09112	1.36806	1.23127	2.05348	1.73068	2.05451	down
ENSG00000198468	FLVCR1-AS1	1.60965	1.09588	1.34717	0.602059	0.478652	0.825852	up
ENSG00000116885	OSCP1	1.42453	1.28372	1.0739	2.09657	2.17094	2.44398	down
ENSG00000174640	SLCO2A1	0.525044	0.546723	0.722302	0.24317	0.255948	0.272835	up
ENSG00000215190	LINC00680	1.95344	2.00911	1.95754	3.26684	2.97114	3.04528	down
ENSG00000172348	RCAN2	1.05295	1.16716	0.948919	0.571041	0.520386	0.423605	up
ENSG00000121988	ZRANB3	1.21033	1.15729	1.10779	0.697654	0.69228	0.88411	up
ENSG00000197008	ZNF138	2.16773	2.8641	2.45125	1.55513	1.5363	1.31035	up
ENSG00000267453	LINC01835	3.90952	3.56945	3.41317	1.24483	1.83018	1.35437	up
ENSG00000082074	FYB1	0.733756	0.916115	0.779545	0.315902	0.45389	0.483326	up
ENSG00000173068	BNC2	0.464898	0.569588	0.521052	0.264094	0.264734	0.39337	up
ENSG00000124391	IL17C	0.18286	0.136599	0.170287	0.512377	0.887159	1.23528	down
ENSG00000197815	AC122129.1	1.31987	1.48758	1.61726	0.637026	0.603093	0.541467	up
ENSG00000280614	FP236383.2	0.2049	0.34014	0.254416	1.7398	1.11617	1.13573	down
ENSG00000165071	TMEM71	0.718956	0.848003	0.810473	0.308444	0.289867	0.353936	up
ENSG00000266947	AC022916.1	1.6578	1.1603	1.16829	0.707618	0.617806	0.51222	up
ENSG00000250072	SH3TC2-DT	0.423879	0.334841	0.421957	0.119144	0.104503	0.121526	up
ENSG00000204682	CASC10	0.912196	0.825966	0.818585	0.337982	0.508201	0.241317	up
ENSG00000237499	AL357060.2	2.72952	1.88923	2.31207	1.55556	1.48057	1.3142	up
ENSG00000197372	ZNF675	0.919833	0.89766	0.899848	0.549085	0.597865	0.386249	up
ENSG00000166250	CLMP	1.76866	1.95872	1.76223	1.27282	1.26327	0.964061	up
ENSG00000138587	MNS1	0.956693	1.4544	0.937803	1.77001	2.54573	2.14554	down
ENSG00000238164	TNFRSF14-AS1	1.32513	0.920823	1.10009	0.554729	0.692469	0.683253	up
ENSG00000239521	GATS	1.05068	0.9819	0.700612	1.7314	1.56336	1.36158	down
ENSG00000173227	SYT12	0.989564	0.881262	1.08414	0.705797	0.582653	0.66546	up
ENSG00000253500	AF121898.1	0.714899	0.496278	0.282437	0.19866	0.0442537	0.0675439	up
ENSG00000271780	AL118558.3	2.9797	4.01529	3.80857	1.72639	2.02894	1.39657	up
ENSG00000167136	ENDOG	0.699261	1.44653	1.05191	2.79514	2.96673	2.06839	down
ENSG00000135248	FAM71F1	0.400102	0.398508	0.395878	0.101917	0.0255411	0.0519774	up
ENSG00000179299	NSUN7	2.09337	2.81545	2.30952	1.60312	1.64786	1.53817	up
ENSG00000110844	PRPF40B	0.694226	0.518595	0.547032	0.850189	0.988608	0.985122	down
ENSG00000135604	STX11	4.51696	5.28139	5.42562	2.83481	3.30972	3.67388	up
ENSG00000164932	CTHRC1	5.89235	4.94965	4.85915	2.92957	3.26296	3.79972	up
ENSG00000139675	HNRNPA1L2	1.42371	1.98108	1.57928	3.19994	2.41646	2.63289	down
ENSG00000113657	DPYSL3	0.466384	0.297998	0.385148	0.152424	0.12583	0.182908	up
ENSG00000232949	AC002480.3	2.26359	1.69093	3.05653	0.230641	0.924798	0.235252	up
ENSG00000091831	ESR1	0.254822	0.290065	0.228825	0.0556375	0.171964	0.0945829	up
ENSG00000110002	VWA5A	0.886099	0.980633	1.19192	1.63518	1.82015	1.3609	down
ENSG00000173578	XCR1	1.61015	1.60374	1.65156	1.14129	0.953383	1.03072	up
ENSG00000146205	ANO7	0.121765	0.264611	0.288636	0.530109	0.587925	0.517698	down
ENSG00000002079	MYH16	0.269876	0.24889	0.390942	0.0712913	0.0612549	0.145433	up
ENSG00000081059	TCF7	1.00234	0.742522	0.857582	0.612781	0.486293	0.52737	up
ENSG00000229043	AC091729.3	3.90464	4.54772	4.6625	2.27801	2.76596	3.17443	up
ENSG00000103942	HOMER2	0.682569	0.585783	0.603655	0.363049	0.42093	0.423845	up
ENSG00000227954	TARID	0.152351	0.223622	0.186678	0.0571908	0.0491395	0.0416672	up
ENSG00000182324	KCNJ14	0.886061	0.839128	0.906298	0.44401	0.341232	0.498175	up
ENSG00000175567	UCP2	1.75276	1.64879	2.06751	1.03186	1.21339	0.829849	up
ENSG00000255248	MIR100HG	0.395116	0.422059	0.458602	0.647644	0.696003	0.732006	down
ENSG00000224397	SMIM25	1.56895	1.17843	1.26946	0.524141	0.683034	0.614812	up
ENSG00000132692	BCAN	0.818217	0.700354	0.678618	0.390794	0.365624	0.292311	up
ENSG00000131115	ZNF227	1.81574	1.36257	1.5635	1.03909	0.939987	0.969386	up
ENSG00000172548	NIPAL4	0.958799	0.969901	0.892874	0.442674	0.566159	0.389244	up
ENSG00000179869	ABCA13	0.0793219	0.0460867	0.101568	0.0269407	0.0168788	0.0103047	up
ENSG00000109944	JHY	0.552283	0.563499	0.551941	0.919582	0.990601	1.21795	down
ENSG00000233313	HMGA1P5	4.41985	4.40224	6.49887	1.18512	0.475196	1.9341	up
ENSG00000272977	AL008721.2	0.251896	0.384701	0.328406	0.735759	0.874758	0.680657	down
ENSG00000114388	NPRL2	1.06297	1.17827	1.32517	1.974	1.90873	1.99564	down
ENSG00000081148	IMPG2	0.279779	0.271133	0.133792	0.0539324	0.0849562	0.0707278	up
ENSG00000259431	THTPA	2.00407	1.47537	1.72427	0.621471	0.889967	1.17723	up
ENSG00000205562	AL049775.1	0.103008	0.230845	0.191851	0	0	0	up
ENSG00000133627	ACTR3B	0.816269	0.677514	0.594471	1.00232	1.17576	1.37039	down
ENSG00000224116	INHBA-AS1	0.756446	0.718659	0.574385	0.284586	0.297162	0.399129	up
ENSG00000273270	AC090114.2	1.05456	0.818921	0.782309	0.437086	0.474657	0.60372	up
ENSG00000214146	LINC02026	0.350978	0.34958	0.377129	0	0.0275756	0.0841767	up
ENSG00000006042	TMEM98	1.44629	1.40421	1.22234	0.643945	0.906189	0.884178	up
ENSG00000105967	TFEC	0.189619	0.159808	0.183373	0.0594479	0.0595919	0.0303182	up
ENSG00000113389	NPR3	0.140574	0.1782	0.196363	0.0716165	0.0587373	0.0132815	up
ENSG00000234869	AL021392.1	1.23987	1.34139	1.55276	0.479192	0.589524	0.933109	up
ENSG00000197558	SSPO	0.101371	0.181148	0.219344	0.0820234	0.0609053	0.0774659	up
ENSG00000228265	RALY-AS1	2.24587	2.02884	3.25877	0.904697	1.44035	0.81422	up
ENSG00000272636	DOC2B	0.0684379	0.0584273	0.0728368	0.229121	0.249647	0.22354	down
ENSG00000283199	FP565324.1	0.731453	0.525226	0.744523	0.138658	0.260614	0.353576	up
ENSG00000157999	ANKRD61	2.35714	3.04708	3.12914	5.36556	5.17367	4.27402	down
ENSG00000124102	PI3	2.5129	2.17643	2.13663	4.23028	6.13761	5.22324	down
ENSG00000230513	THAP7-AS1	0.572137	0.886446	1.02613	0.302275	0.281364	0.374386	up
ENSG00000260966	AP001486.2	0.172614	0.331572	0.310009	0.766329	0.503728	0.615068	down
ENSG00000226688	ENTPD1-AS1	0.457913	0.461101	0.473288	0.845987	0.637312	0.690319	down
ENSG00000035664	DAPK2	0.175989	0.290609	0.159575	0.0519077	0.0993367	0.0962644	up
ENSG00000057657	PRDM1	0.455313	0.660531	0.479312	0.867338	0.970537	0.966973	down
ENSG00000271503	CCL5	3.54397	3.15611	4.03801	5.52272	4.85473	6.93307	down
ENSG00000213085	CFAP45	1.03267	0.717599	0.961668	0.195759	0.515113	0.27455	up
ENSG00000095932	SMIM24	0.420835	0.712569	0.470279	1.37214	1.37547	1.61826	down
ENSG00000122592	HOXA7	2.24866	2.18762	2.50799	4.0762	3.41842	3.36963	down
ENSG00000131848	ZSCAN5A	0.156838	0.210888	0.153357	0.479414	0.280336	0.431948	down
ENSG00000151917	BEND6	1.10559	0.988817	1.19766	0.597735	0.725933	0.609684	up
ENSG00000150281	CTF1	1.66695	1.73578	2.25794	0.887842	0.735212	0.944965	up
ENSG00000147408	CSGALNACT1	0.632327	0.725233	0.722678	0.351429	0.391423	0.378369	up
ENSG00000267554	AC015911.8	0.450293	0.784874	0.838664	3.09697	2.18463	2.45691	down
ENSG00000235098	ANKRD65	0.762978	0.902427	0.555091	1.38476	1.50988	1.5859	down
ENSG00000167996	FTH1	270.642	453.077	439.084	592.783	698.257	826.877	down
ENSG00000151136	BTBD11	0.238671	0.277341	0.311165	0.154018	0.0812583	0.0578777	up
ENSG00000175274	TP53I11	1.22735	1.04294	1.04704	0.629654	0.745143	0.731442	up
ENSG00000052850	ALX4	0.405655	0.578759	0.612589	0.97188	1.04142	0.865971	down
ENSG00000236144	TMEM147-AS1	1.18064	1.33101	1.11154	0.581657	0.543312	0.903411	up
ENSG00000185924	RTN4RL1	0.53911	0.519641	0.615406	0.177196	0.21315	0.216886	up
ENSG00000165238	WNK2	0.377348	0.428178	0.533776	0.681367	0.722048	0.68506	down
ENSG00000223745	CCDC18-AS1	1.19865	1.0758	1.11623	0.563687	0.713042	0.657092	up
ENSG00000278828	HIST1H3H	5.70784	4.72066	5.9798	2.64827	3.01905	4.02533	up
ENSG00000169239	CA5B	0.421754	0.375855	0.372083	0.670983	0.627265	0.722846	down
ENSG00000175841	FAM172BP	3.41545	3.69013	3.1267	1.8285	1.5373	1.74473	up
ENSG00000175874	CREG2	0.379128	0.377618	0.336638	0.179674	0.153093	0.128286	up
ENSG00000247400	DNAJC3-AS1	1.59173	1.16818	1.38477	0.746901	0.705927	0.696532	up
ENSG00000183770	FOXL2	1.83699	2.13103	2.13332	2.81861	3.1124	3.48139	down
ENSG00000183250	LINC01547	3.27548	3.33335	3.42602	2.53935	2.06064	1.94875	up
ENSG00000248334	WHAMMP2	0.321976	0.48104	0.449757	0.733325	0.764119	0.787352	down
ENSG00000182308	DCAF4L1	0.383108	0.342108	0.504393	0.161526	0.17541	0.0823775	up
ENSG00000228451	SDAD1P1	0.377372	0.197826	0.332929	0.688071	0.872316	0.74311	down
ENSG00000204947	ZNF425	0.239375	0.187331	0.334374	0.609756	0.541378	0.817415	down
ENSG00000072163	LIMS2	0.393682	0.473495	0.477288	0.257327	0.204843	0.216153	up
ENSG00000187054	TMPRSS11A	0.174673	0.173977	0.2366	0	0	0.0495095	up
ENSG00000180376	CCDC66	0.748302	0.907936	0.538475	1.17141	1.05613	1.18776	down
ENSG00000255893	AP000786.1	0.759531	0.972649	1.31357	2.43225	3.76804	3.15747	down
ENSG00000090238	YPEL3	2.02144	1.95417	2.14082	2.88758	2.93506	3.39843	down
ENSG00000260430	AC099518.1	2.24879	4.405	2.65261	1.37479	1.14844	1.16857	up
ENSG00000229320	KRT8P12	2.55613	2.23921	2.55245	1.28655	1.10094	1.66434	up
ENSG00000254531	FLJ20021	6.9425	4.84833	6.46514	2.27663	3.74924	3.56615	up
ENSG00000152582	SPEF2	0.1992	0.206187	0.189141	0.294503	0.347079	0.401873	down
ENSG00000134874	DZIP1	0.357257	0.296528	0.270313	0.712863	0.418111	0.626555	down
ENSG00000177337	DLGAP1-AS1	1.49741	1.61076	1.56179	0.488235	0.948248	0.715869	up
ENSG00000125848	FLRT3	1.22681	1.07674	1.64016	0.705454	0.707163	0.908914	up
ENSG00000102934	PLLP	0.491605	0.374435	0.59245	0.729256	0.797479	0.931672	down
ENSG00000253305	PCDHGB6	0.0836581	0.0833248	0.0346249	0.179952	0.284823	0.231852	down
ENSG00000257122	RRN3P3	1.2361	1.56695	1.41272	2.1373	2.21899	2.39414	down
ENSG00000174500	GCSAM	1.88307	1.17845	1.69152	0.899914	0.79997	1.0045	up
ENSG00000259583	AC015712.2	0.965293	0.832022	0.596399	0.387746	0.492967	0.434083	up
ENSG00000213057	C1orf220	0.72696	0.927707	0.676975	0.324061	0.301643	0.259709	up
ENSG00000250305	KIAA1456	0.206297	0.192633	0.220129	0.0919623	0.0921851	0.102734	up
ENSG00000280187	AC022107.1	1.16139	0.974116	1.08153	0.498256	0.478652	0.571743	up
ENSG00000255508	AP002990.1	0.764207	0.61618	0.564811	0.370792	0.334521	0.189102	up
ENSG00000260912	AL158206.1	0.866213	0.734945	0.98591	2.35359	1.60563	1.5004	down
ENSG00000172379	ARNT2	0.586353	0.486681	0.432278	0.26553	0.191312	0.29623	up
ENSG00000188878	FBF1	0.543296	0.531802	0.724017	0.353141	0.287024	0.282319	up
ENSG00000260710	AC120498.4	8.86515	12.3618	9.90671	4.21532	5.43283	5.11856	up
ENSG00000137819	PAQR5	1.32686	1.43255	1.61292	1.08363	0.837968	0.947394	up
ENSG00000164604	GPR85	1.50017	1.12064	1.58752	0.964023	0.74871	1.03645	up
ENSG00000280407	AC132872.4	0.499245	0.429449	0.591714	1.4567	1.2748	0.731117	down
ENSG00000246090	AP002026.1	0.233452	0.16992	0.2174	0.0914876	0.0183419	0.0559899	up
ENSG00000099957	P2RX6	0.599756	0.730115	0.595753	0.21728	0.299484	0.360139	up
ENSG00000222012	AC005481.1	1.09446	1.52614	1.78362	0.910718	0.689351	0.79622	up
ENSG00000207973	MIR589	1.91033	0	2.37198	11.03	12.3575	5.29435	down
ENSG00000115602	IL1RL1	0.329139	0.524524	0.26564	0.782517	0.68356	0.752551	down
ENSG00000161277	THAP8	5.76869	5.16081	4.72868	3.80121	3.42232	3.231	up
ENSG00000205403	CFI	1.80582	1.10186	1.59076	2.32069	2.64203	2.16419	down
ENSG00000139173	TMEM117	1.74096	2.02607	1.36527	1.00832	1.06691	0.895153	up
ENSG00000124613	ZNF391	0.782471	0.688429	0.813681	1.19591	1.11888	1.5722	down
ENSG00000170049	KCNAB3	0.275288	0.438707	0.435812	0.112198	0.11247	0.157357	up
ENSG00000127528	KLF2	1.46825	2.67588	2.82187	0.986738	1.27629	1.29866	up
ENSG00000253930	TNFRSF10A-AS1	1.28655	1.67571	2.02754	3.32764	3.63894	5.14267	down
ENSG00000198626	RYR2	0.117025	0.109495	0.105676	0.0578127	0.0325984	0.0294842	up
ENSG00000245648	AC022075.1	1.04697	0.998426	1.18243	0.612828	0.477799	0.416719	up
ENSG00000141965	FEM1A	0.0920019	0.0719993	0.0917958	0.200876	0.402725	0.129765	down
ENSG00000224080	UBE2FP1	0.846189	0.983287	1.70735	3.30508	4.8976	3.07801	down
ENSG00000268996	MAN1B1-AS1	1.48173	2.14666	2.03842	0.926444	1.10067	0.734973	up
ENSG00000112218	GPR63	0.254198	0.179339	0.20713	0.420885	0.486813	0.51736	down
ENSG00000225938	AL109741.1	2.6593	2.33709	1.60241	0.318777	0	0.650298	up
ENSG00000136378	ADAMTS7	0.260972	0.349284	0.41011	0.199431	0.116617	0.110185	up
ENSG00000110031	LPXN	0.766612	1.19624	1.66577	0.598853	0.469803	0.504594	up
ENSG00000132965	ALOX5AP	1.83793	2.45302	1.95118	1.01126	1.23897	0.840458	up
ENSG00000111199	TRPV4	0.519892	0.434301	0.45291	0.871484	0.856466	1.09806	down
ENSG00000261098	AP000766.1	0.0913638	0.2275	0.297786	0.449945	0.606564	0.601369	down
ENSG00000089163	SIRT4	1.08336	0.873509	0.864743	2.2077	1.94959	2.25183	down
ENSG00000273014	AC018645.2	4.27397	2.92665	2.73632	5.5796	6.82088	8.74493	down
ENSG00000247796	AC008966.1	1.65794	1.43509	1.34176	0.623431	1.00797	0.799995	up
ENSG00000241889	AC079944.2	0.601209	0.940993	0.959778	2.01277	2.45626	2.76709	down
ENSG00000272129	AL359715.4	0.834109	0.874511	0.817639	0.313116	0.0896784	0.228125	up
ENSG00000125122	LRRC29	0.44917	0.536857	0.878401	0.228833	0.275265	0.0700223	up
ENSG00000185352	HS6ST3	0.371495	0.160876	0.315869	0.148117	0.0659893	0.0923255	up
ENSG00000171962	DRC3	0.300932	0.411063	0.448385	0.578206	0.737682	0.768482	down
ENSG00000165121	AL353743.1	1.28095	1.12396	1.10767	2.01992	2.27402	2.092	down
ENSG00000007516	BAIAP3	0.174373	0.214544	0.152832	0.438953	0.471446	0.341126	down
ENSG00000205045	SLFN12L	0.746901	0.704771	0.67114	1.21498	0.93686	1.51163	down
ENSG00000213693	SEC14L1P1	0.173428	0.518211	0.457593	1.1486	0.826637	1.08145	down
ENSG00000284638	AC005551.1	0.895106	1.52835	1.90528	4.16931	3.13456	4.65135	down
ENSG00000186312	CA5BP1	3.08794	2.13731	2.46133	3.94627	3.90237	3.78038	down
ENSG00000238271	IFNWP19	3.8983	2.4406	4.14887	1.58881	1.13762	1.15755	up
ENSG00000119630	PGF	0.22205	0.284355	0.216629	0.527917	0.410397	0.604405	down
ENSG00000202474	RNA5SP283	22.7795	26.3823	21.2133	14.574	5.41085	10.4608	up
ENSG00000144642	RBMS3	0.130627	0.0958677	0.10884	0.0455333	0.0491546	0.0357258	up
ENSG00000231107	LINC01508	2.36848	1.53338	2.24239	1.1262	1.12893	0.615381	up
ENSG00000005381	MPO	0.286063	0.391769	0.332992	0.0910855	0.0547837	0.111488	up
ENSG00000078319	PMS2P1	3.59355	4.19281	3.10743	6.59073	4.71907	6.34901	down
ENSG00000243232	PCDHAC2	0.738373	0.874567	0.734063	0.549004	0.366889	0.414799	up
ENSG00000028277	POU2F2	0.375244	0.359907	0.27826	0.184091	0.141951	0.158883	up
ENSG00000197763	TXNRD3	3.0334	2.75412	2.94013	1.40872	2.19197	2.08026	up
ENSG00000076258	FMO4	1.25231	1.27226	0.816339	0.382798	0.588379	0.5206	up
ENSG00000187193	MT1X	0.711123	0.566632	0.629116	1.55783	1.41634	1.33031	down
ENSG00000240859	AC093627.4	0.967225	0.975567	0.96913	0.723547	0.425176	0.496249	up
ENSG00000163803	PLB1	0.74229	0.746954	0.741135	0.436644	0.414254	0.524904	up
ENSG00000169372	CRADD	1.54801	1.14537	1.5926	0.781137	0.873379	0.934652	up
ENSG00000281404	LINC01176	3.85336	2.53309	3.08604	1.33493	1.49559	1.36161	up
ENSG00000196074	SYCP2	0.428983	0.436985	0.571993	0.814591	0.876313	0.780212	down
ENSG00000233461	AL445524.1	2.71675	2.33694	2.93245	5.15881	4.4776	4.42773	down
ENSG00000214145	LINC00887	0.273234	0.241907	0.254446	0.0154668	0.0775212	0.0788798	up
ENSG00000113522	RAD50	0.76777	0.944644	0.913252	0.585076	0.461287	0.670531	up
ENSG00000118514	ALDH8A1	0.307732	0.372186	0.225164	0.111983	0	0.0228443	up
[truncated: 469 more rows]

## Sheet: KDM4A knockdown
Gene	GeneName	FPKM siKDM4A_1	FPKM siKDM4A_2	FPKM siKDM4A_3	FPKM Control_1	FPKM Control_2	FPKM Control_3	Up/Down
ENSG00000005884	ITGA3	70.5196	69.9954	68.9028	233.841	235.931	238.288	down
ENSG00000058085	LAMC2	73.5061	70.3214	71.6945	200.23	203.805	200.638	down
ENSG00000065618	COL17A1	39.3804	39.6283	38.7352	123.729	122.095	130.372	down
ENSG00000089597	GANAB	171.941	171.517	168.674	54.7396	54.8466	57.9192	up
ENSG00000110092	CCND1	153.899	158.143	152.585	346.156	345.688	342.156	down
ENSG00000113140	SPARC	185.425	182.343	187.495	86.0391	85.5944	83.4871	up
ENSG00000128422	KRT17	27.5007	27.3333	26.6974	119.783	112.586	114.533	down
ENSG00000132470	ITGB4	68.3872	68.1355	66.4119	154.081	147.616	153.837	down
ENSG00000137801	THBS1	240.522	260.6	234.678	89.3714	94.7064	90.5213	up
ENSG00000149948	HMGA2	11.4881	11.5812	11.7627	31.7477	31.741	31.6337	down
ENSG00000167460	TPM4	72.2839	76.7508	71.2103	21.5989	22.7629	23.4888	up
ENSG00000175793	SFN	245.905	232.968	240.456	664.719	657.256	651.9	down
ENSG00000185567	AHNAK2	4.97638	5.32924	4.75921	24.6552	24.1592	25.4028	down
ENSG00000186081	KRT5	25.6683	23.6356	26.7321	243.36	218.956	232.212	down
ENSG00000196754	S100A2	60.0395	56.9192	57.0475	402.699	431.575	403.307	down
ENSG00000198959	TGM2	33.9397	35.5842	32.733	6.88216	7.21933	6.66101	up
ENSG00000124942	AHNAK	69.5926	74.6967	71.2756	154.022	150.806	151.237	down
ENSG00000115414	FN1	31.0212	32.0922	30.98	13.3252	12.4502	13.4441	up
ENSG00000137628	DDX60	14.8047	13.8036	15.3022	50.2068	46.1884	48.2306	down
ENSG00000183742	MACC1	16.1292	16.5308	16.6236	4.28959	4.19589	3.95832	up
ENSG00000146648	EGFR	114.3	117.576	118.182	227.354	216.72	229.136	down
ENSG00000130175	PRKCSH	79.7707	80.2076	81.254	33.9694	34.4505	36.2211	up
ENSG00000265190	ANXA8	9.92404	10.0882	10.9354	38.0604	38.5685	39.7865	down
ENSG00000138757	G3BP2	53.2058	54.1886	53.2353	23.6796	21.6124	22.3287	up
ENSG00000057019	DCBLD2	157.945	163.014	158.62	89.9747	91.2321	88.0715	up
ENSG00000146674	IGFBP3	40.0582	36.3048	36.0604	8.7968	9.22661	8.45665	up
ENSG00000100097	LGALS1	36.7045	39.0182	33.312	158.626	169.497	163.526	down
ENSG00000163739	CXCL1	154.638	132.916	145.522	33.3558	35.4736	35.0337	up
ENSG00000115380	EFEMP1	70.5922	71.9424	70.3114	28.4203	29.0417	27.6325	up
ENSG00000205420	KRT6A	0.499458	0.585805	0.87743	29.7036	26.9167	26.2249	down
ENSG00000145391	SETD7	16.0216	17.3308	17.0056	5.81129	5.57089	5.98867	up
ENSG00000131238	PPT1	67.7961	66.6403	66.3532	30.0589	29.6888	30.1319	up
ENSG00000148154	UGCG	83.4325	89.2662	89.2598	36.508	38.0475	36.3008	up
ENSG00000148677	ANKRD1	41.6899	43.6765	38.4146	4.34931	4.88043	4.53558	up
ENSG00000144381	HSPD1	194.529	209.073	204.575	103.258	105.192	101.602	up
ENSG00000162366	PDZK1IP1	93.9432	91.6322	92.8214	25.9971	26.1497	26.2435	up
ENSG00000075618	FSCN1	89.3872	82.2477	81.2258	193.362	191.214	195.683	down
ENSG00000066135	KDM4A	2.78043	2.75971	2.7772	16.5303	16.4583	16.6454	down
ENSG00000013588	GPRC5A	65.8865	65.0908	62.7751	30.8686	31.6224	33.1392	up
ENSG00000073282	TP63	11.281	11.9082	12.447	31.436	31.538	31.7568	down
ENSG00000186480	INSIG1	70.7333	63.4068	63.748	22.5257	23.6387	20.8579	up
ENSG00000145632	PLK2	83.5029	84.603	82.2564	44.147	43.4572	43.5868	up
ENSG00000144810	COL8A1	5.74493	6.19878	5.9022	0.505238	0.609123	0.459626	up
ENSG00000178209	PLEC	99.4393	97.3084	97.4856	160.317	158.731	163.163	down
ENSG00000146072	TNFRSF21	43.6283	38.9021	40.7667	13.3112	12.1256	12.6114	up
ENSG00000186847	KRT14	1.06855	0.590832	0.614351	28.1884	23.0626	26.0232	down
ENSG00000124145	SDC4	592.781	587.946	583.197	369.816	377.365	377.635	up
ENSG00000171617	ENC1	28.3866	31.424	28.1977	9.69314	9.66166	10.1553	up
ENSG00000179195	ZNF664	34.4363	39.1127	37.1884	14.3158	14.2793	14.2609	up
ENSG00000091409	ITGA6	55.0857	57.4609	56.6104	106.197	102.088	104.279	down
ENSG00000080824	HSP90AA1	323.618	340.354	337.828	208.71	213.657	210.772	up
ENSG00000104419	NDRG1	5.15484	4.81437	4.73745	14.8895	15.994	15.0404	down
ENSG00000105810	CDK6	16.9979	19.217	18.3025	7.34546	7.36851	7.55643	up
ENSG00000118523	CTGF	37.4096	39.8874	34.1497	7.90904	8.42371	7.22682	up
ENSG00000185963	BICD2	25.1718	23.638	24.6475	9.6645	8.42558	8.64461	up
ENSG00000130164	LDLR	86.5058	85.8238	84.5422	53.6472	51.5496	52.8181	up
ENSG00000130702	LAMA5	24.504	23.4686	23.8565	58.2241	49.1197	55.6654	down
ENSG00000116133	DHCR24	126.585	123.166	122.122	74.2388	69.7978	69.8957	up
ENSG00000197956	S100A6	245.618	242.321	255.023	469.943	468.562	488.851	down
ENSG00000143384	MCL1	62.9691	63.3888	61.822	114.683	117.759	118.699	down
ENSG00000117899	MESD	16.1868	17.2437	16.3038	5.64502	6.08738	5.70552	up
ENSG00000179010	MRFAP1	82.5762	82.0703	81.6126	39.2175	38.3667	41.0379	up
ENSG00000163659	TIPARP	37.2387	39.585	40.3448	82.226	87.5656	80.7418	down
ENSG00000176171	BNIP3	28.5388	27.7475	27.5771	58.5158	59.2017	56.019	down
ENSG00000163347	CLDN1	123.814	124.34	129.992	75.1758	69.2583	72.5111	up
ENSG00000230937	MIR205HG	20.369	19.4154	22.3896	60.3261	57.3059	53.375	down
ENSG00000189060	H1F0	29.0112	29.0612	29.9916	71.3857	74.6078	70.996	down
ENSG00000181222	POLR2A	31.3093	30.6696	30.8543	56.161	55.7499	54.445	down
ENSG00000067225	PKM	318.532	299.324	310.032	489.819	494.807	493.625	down
ENSG00000175390	EIF3F	21.9093	20.7399	20.5423	9.35816	9.85192	9.78144	up
ENSG00000113645	WWC1	30.3218	30.988	30.9098	16.613	17.2348	17.2377	up
ENSG00000169429	CXCL8	75.7787	69.3401	73.6923	29.2073	31.7981	29.3302	up
ENSG00000105835	NAMPT	43.2577	45.6748	44.6515	25.9447	26.1427	25.2035	up
ENSG00000148346	LCN2	83.5838	78.3557	76.0372	24.9216	28.6487	28.4948	up
ENSG00000124702	KLHDC3	58.4591	55.6758	57.2033	22.7792	21.9414	21.3849	up
ENSG00000137440	FGFBP1	8.74326	5.49929	7.13213	50.6211	43.163	52.9829	down
ENSG00000107201	DDX58	18.6735	18.0834	20.8043	52.9745	45.9436	52.107	down
ENSG00000196923	PDLIM7	19.2743	18.6542	18.4693	43.4345	44.2848	41.4335	down
ENSG00000070814	TCOF1	18.8831	18.5275	18.4983	9.61964	9.10628	9.79452	up
ENSG00000130635	COL5A1	21.6582	21.3356	20.8059	11.4758	11.2044	11.5471	up
ENSG00000148848	ADAM12	5.54955	5.60397	5.66716	1.2964	1.36484	1.34889	up
ENSG00000112769	LAMA4	3.14803	3.13834	3.81357	0.382904	0.328204	0.367917	up
ENSG00000144231	POLR2D	16.6734	16.8092	16.4799	5.58018	5.51977	6.04276	up
ENSG00000166128	RAB8B	2.39048	2.67417	2.4703	11.1297	12.2092	11.3774	down
ENSG00000168528	SERINC2	46.5631	46.6386	46.1321	94.7846	86.3057	95.1472	down
ENSG00000148180	GSN	3.21316	3.10796	2.83519	9.08293	9.18091	9.6867	down
ENSG00000197136	PCNX3	41.8328	39.6736	39.6755	22.9313	21.1534	22.8144	up
ENSG00000021355	SERPINB1	19.5366	20.4129	20.589	47.708	48.0941	46.8618	down
ENSG00000123131	PRDX4	46.5645	48.0673	47.4104	18.0825	15.7929	16.5859	up
ENSG00000087365	SF3B2	66.3336	65.7614	63.3546	42.6649	41.8283	42.4476	up
ENSG00000134352	IL6ST	25.7192	27.4055	26.9135	49.3088	46.8297	46.9312	down
ENSG00000060491	OGFR	29.9874	29.7824	30.8709	13.7292	11.3934	12.7496	up
ENSG00000134871	COL4A2	37.228	36.3146	35.2373	20.8726	21.0784	20.3566	up
ENSG00000167110	GOLGA2	27.1537	26.7087	28.8296	13.9706	12.7002	13.8264	up
ENSG00000092929	UNC13D	5.40796	5.48419	5.36287	14.31	13.8297	14.7989	down
ENSG00000092969	TGFB2	10.7412	10.7152	10.712	2.6686	2.80007	2.9509	up
ENSG00000102225	CDK16	22.3038	20.2442	21.068	9.35343	9.31687	9.54042	up
ENSG00000041982	TNC	49.7791	47.1708	51.4509	28.1638	29.0072	30.0527	up
ENSG00000172893	DHCR7	80.5616	72.8623	74.7126	42.5084	40.754	41.6729	up
ENSG00000117298	ECE1	36.1661	36.4937	36.3515	21.308	21.0317	21.6077	up
ENSG00000136238	RAC1	167.343	159.009	164.123	97.1134	102.146	102.379	up
ENSG00000052841	TTC17	14.1751	14.0063	14.204	7.21232	7.13849	6.88039	up
ENSG00000152291	TGOLN2	65.1246	68.0583	69.4137	43.6236	42.9291	43.117	up
ENSG00000142871	CYR61	352.969	335.412	309.64	109.576	121.566	116.517	up
ENSG00000189056	RELN	2.58831	2.32106	2.34627	0.0863763	0.101865	0.0414602	up
ENSG00000059378	PARP12	10.1702	9.50311	9.46672	22.6478	22.1392	22.4647	down
ENSG00000096696	DSP	32.2871	32.5563	32.8131	56.6601	52.1913	54.8522	down
ENSG00000264230	ANXA8L1	2.78399	2.48311	2.71652	9.75268	9.07672	10.5956	down
ENSG00000164086	DUSP7	7.05572	6.89809	6.95747	18.458	17.8415	19.8594	down
ENSG00000123384	LRP1	1.66085	1.50508	1.79602	5.06433	4.60076	4.79458	down
ENSG00000184840	TMED9	155.856	156.812	150.112	83.2139	91.4378	89.0663	up
ENSG00000149782	PLCB3	21.7393	19.8313	20.8078	43.685	41.3133	44.2283	down
ENSG00000221968	FADS3	11.2887	10.1691	9.84146	25.63	23.9397	25.7461	down
ENSG00000118515	SGK1	8.72661	8.90799	9.38478	3.41353	3.49268	3.64569	up
ENSG00000152894	PTPRK	24.2246	24.9867	25.9312	14.374	13.9295	13.7441	up
ENSG00000169299	PGM2	15.6283	16.5219	16.2367	37.2152	36.4362	35.9604	down
ENSG00000151651	ADAM8	42.6792	39.1901	39.553	75.1989	74.3977	79.5668	down
ENSG00000165916	PSMC3	114.746	108.387	111.698	63.4715	63.4272	66.1221	up
ENSG00000137802	MAPKBP1	3.65356	3.92144	3.94634	10.196	9.46843	10.0519	down
ENSG00000154978	VOPP1	41.7699	43.0317	43.3019	24.836	24.8001	25.137	up
ENSG00000187498	COL4A1	18.4409	18.3746	17.0717	8.90388	7.8717	8.25771	up
ENSG00000138623	SEMA7A	19.444	19.8177	17.5343	5.93291	6.78409	6.47725	up
ENSG00000086062	B4GALT1	45.1564	44.9096	46.1894	25.8585	25.8029	26.8835	up
ENSG00000113083	LOX	10.0183	10.0275	9.95781	3.03392	3.12253	3.02371	up
ENSG00000143420	ENSA	44.1834	43.3594	42.5188	25.0596	25.5306	24.1293	up
ENSG00000187608	ISG15	207.641	193.205	208.452	360.239	360.77	374.048	down
ENSG00000168386	FILIP1L	11.8709	13.1276	14.026	4.29819	3.94864	4.6172	up
ENSG00000143537	ADAM15	27.7738	27.745	26.4187	14.2535	13.5741	14.9464	up
ENSG00000156804	FBXO32	9.27809	8.93819	8.53529	2.97064	3.07361	2.60475	up
ENSG00000089356	FXYD3	1.90076	1.54341	2.64449	13.3322	13.4997	12.3803	down
ENSG00000172115	CYCS	88.0444	95.0146	94.9263	54.7793	57.7869	53.1843	up
ENSG00000086570	FAT2	4.27547	4.20554	4.77169	11.8331	9.88182	11.4206	down
ENSG00000197930	ERO1A	38.2734	40.0031	38.8486	23.4621	24.099	22.1517	up
ENSG00000119917	IFIT3	69.9816	69.8904	74.9104	132.263	121.73	129.273	down
ENSG00000136848	DAB2IP	8.59509	7.48246	7.84723	18.2738	17.2843	17.8521	down
ENSG00000136026	CKAP4	84.1148	79.7304	85.8982	49.5082	51.221	50.8941	up
ENSG00000150753	CCT5	81.7843	83.2902	81.3786	51.3516	54.9055	50.998	up
ENSG00000115762	PLEKHB2	67.5634	67.7686	66.7203	41.2248	44.435	43.4901	up
ENSG00000107957	SH3PXD2A	2.01109	1.88111	2.01153	6.37089	5.61953	6.61529	down
ENSG00000163661	PTX3	17.4007	16.5461	17.6371	3.6421	3.02031	2.83684	up
ENSG00000089685	BIRC5	58.7936	56.634	61.1133	34.7012	34.1608	34.8626	up
ENSG00000124795	DEK	54.5624	60.4859	59.8484	101.321	100.755	99.7111	down
ENSG00000074416	MGLL	8.54111	8.78673	7.91274	3.4463	3.43553	3.29469	up
ENSG00000135932	CAB39	35.037	36.2294	37.1903	60.7582	61.6742	62.8284	down
ENSG00000173193	PARP14	13.7718	13.3199	13.3969	26.2687	23.6758	24.8274	down
ENSG00000275216	AL161431.1	61.9917	60.3116	64.9291	37.7763	33.7947	36.7397	up
ENSG00000084463	WBP11	31.7223	29.7821	30.5952	16.4481	16.8635	16.5797	up
ENSG00000119392	GLE1	33.6199	32.1837	33.1097	15.6076	16.54	15.2137	up
ENSG00000139926	FRMD6	34.958	38.2931	37.1938	22.8324	22.6005	23.254	up
ENSG00000139726	DENR	51.9539	57.3699	54.7968	29.7277	30.592	28.6731	up
ENSG00000171219	CDC42BPG	12.0332	11.0951	11.4734	24.9388	23.4085	23.9045	down
ENSG00000074181	NOTCH3	1.09621	0.76296	1.10015	5.15564	4.52382	4.9309	down
ENSG00000189334	S100A14	12.9311	13	12.1625	44.9182	44.2202	40.8908	down
ENSG00000150938	CRIM1	58.1361	65.2409	64.1196	39.0704	38.5593	37.708	up
ENSG00000115758	ODC1	81.033	84.2717	79.734	40.1243	46.7081	42.295	up
ENSG00000111335	OAS2	3.78405	3.59884	3.50483	10.6133	10.3101	10.8778	down
ENSG00000150990	DHX37	14.8514	13.8568	13.5341	6.17294	5.80844	6.28644	up
ENSG00000142676	RPL11	298.659	300.558	292.65	201.332	208.819	196.454	up
ENSG00000146670	CDCA5	78.8802	79.3317	76.1511	49.7012	50.1004	50.3275	up
ENSG00000102870	ZNF629	14.5753	14.4617	15.4054	6.46872	5.82855	6.78102	up
ENSG00000143367	TUFT1	15.9012	17.3129	15.6888	5.71443	6.06034	5.77798	up
ENSG00000136826	KLF4	10.1584	9.94467	10.3725	27.3857	23.6334	26.8409	down
ENSG00000245532	NEAT1	20.1614	23.4384	23.7716	70.4066	64.8868	62.4959	down
ENSG00000188157	AGRN	75.2809	71.7473	70.6388	117.009	108.584	117.558	down
ENSG00000179833	SERTAD2	8.71177	9.40261	9.66014	20.0154	19.9304	19.7367	down
ENSG00000131899	LLGL1	8.10554	8.23179	8.63784	18.6469	17.2952	19.2072	down
ENSG00000069020	MAST4	2.84012	3.00135	2.88066	6.60062	6.88426	6.75043	down
ENSG00000002587	HS3ST1	7.37981	6.28639	7.0859	1.9193	2.25512	2.20638	up
ENSG00000163931	TKT	35.2836	34.9303	34.117	22.8503	22.9937	23.1555	up
ENSG00000048052	HDAC9	13.6664	14.2088	14.2511	8.67287	8.77424	8.819	up
ENSG00000067082	KLF6	24.5462	27.5708	24.5007	11.928	13.1107	11.6115	up
ENSG00000185551	NR2F2	27.7169	27.3525	26.4509	15.862	14.4449	15.5299	up
ENSG00000198431	TXNRD1	124.457	131.731	127.502	86.1521	91.0067	85.1396	up
ENSG00000176014	TUBB6	50.7215	52.4797	48.4471	84.8125	88.0052	87.9562	down
ENSG00000004487	KDM1A	24.6762	21.6744	23.2589	45.5721	42.8747	47.1582	down
ENSG00000214049	UCA1	54.3077	48.6018	53.8174	110.446	97.6059	112.768	down
ENSG00000090273	NUDC	69.6387	70.8033	72.0049	43.0247	42.9035	40.0997	up
ENSG00000160352	ZNF714	6.57658	7.61061	6.86159	2.15098	2.29245	2.42235	up
ENSG00000109107	ALDOC	4.72404	4.03787	4.80592	16.3874	16.4271	15.999	down
ENSG00000130066	SAT1	120.916	113.983	122.014	77.2447	74.5449	76.6382	up
ENSG00000110917	MLEC	36.6256	36.1556	35.7647	22.5577	22.7751	23.2035	up
ENSG00000075568	TMEM131	3.25669	3.59484	3.48041	8.12255	7.97859	7.629	down
ENSG00000142910	TINAGL1	62.6184	55.0526	53.9001	104.36	102.503	108.977	down
ENSG00000130826	DKC1	41.9418	44.5265	44.33	24.9415	25.7679	23.928	up
ENSG00000106615	RHEB	20.6675	21.1935	21.0762	40.7751	40.5642	41.2751	down
ENSG00000165806	CASP7	18.2042	19.6902	19.0327	7.88353	7.48286	7.01974	up
ENSG00000123908	AGO2	16.0946	16.8845	17.4433	10.4182	10.1181	10.792	up
ENSG00000074696	HACD3	35.3136	35.6744	35.295	22.9981	22.8905	21.8515	up
ENSG00000135114	OASL	16.7884	15.9199	16.5687	35.8151	33.0459	36.4566	down
ENSG00000117724	CENPF	32.2861	35.1254	35.6028	22.7867	21.4704	21.247	up
ENSG00000078804	TP53INP2	4.38124	4.31765	3.86682	12.7312	13.4778	13.2027	down
ENSG00000165732	DDX21	110.785	120.589	114.382	80.1511	78.1006	79.4041	up
ENSG00000143153	ATP1B1	116.313	101.029	114.905	64.3202	65.476	64.0134	up
ENSG00000168092	PAFAH1B2	21.5293	22.8253	22.5287	12.4687	12.644	12.9855	up
ENSG00000165799	RNASE7	66.7467	71.5568	62.9853	132.324	152.876	145.065	down
ENSG00000178726	THBD	9.38698	8.02071	9.49229	2.32923	2.14682	2.12067	up
ENSG00000166197	NOLC1	68.8537	73.2479	70.8021	44.9149	46.5158	44.6741	up
ENSG00000100216	TOMM22	47.5846	46.6918	45.0109	22.4861	23.6573	21.5302	up
ENSG00000164251	F2RL1	70.6981	71.5097	72.9763	44.8853	42.8825	45.9819	up
ENSG00000105939	ZC3HAV1	21.8281	22.3462	23.4123	39.3357	36.4832	37.4409	down
ENSG00000136205	TNS3	23.0988	22.4689	22.827	14.6631	13.7544	15.0951	up
ENSG00000171307	ZDHHC16	29.5563	25.0766	26.368	11.5195	9.89475	11.1963	up
ENSG00000136997	MYC	60.3856	57.8292	56.2293	34.5247	33.0635	34.3853	up
ENSG00000153395	LPCAT1	17.4807	16.2721	16.9664	8.62513	8.50721	8.94889	up
ENSG00000147100	SLC16A2	17.6432	17.468	17.3655	32.7704	34.86	34.5467	down
ENSG00000100410	PHF5A	64.0915	62.0521	62.124	27.3577	29.6138	26.5253	up
ENSG00000099250	NRP1	7.58896	8.83097	8.4477	3.41739	3.82803	3.68472	up
ENSG00000170088	TMEM192	8.20503	8.3325	8.3983	3.65669	3.72842	4.13283	up
ENSG00000169105	CHST14	17.7823	17.4828	17.4481	6.4521	7.31448	7.25936	up
ENSG00000105357	MYH14	1.74097	1.58944	1.68594	5.07123	5.01201	5.26522	down
ENSG00000165244	ZNF367	29.8987	30.9149	29.4507	15.3449	15.9118	15.8313	up
ENSG00000142156	COL6A1	13.4116	14.3544	14.294	27.326	26.175	27.7496	down
ENSG00000122376	FAM35A	11.549	13.0113	13.3653	4.37611	4.59922	4.44815	up
ENSG00000053747	LAMA3	8.58445	9.00168	9.15431	15.581	15.2568	15.4757	down
ENSG00000253719	ATXN7L3B	17.3971	16.9822	17.446	9.60461	9.91578	9.58121	up
ENSG00000119888	EPCAM	109.434	109.701	114.622	73.4133	74.8948	72.0459	up
ENSG00000130962	PRRG1	19.0591	19.795	20.011	10.9862	10.3877	9.76402	up
ENSG00000063245	EPN1	8.82046	8.50233	8.90286	4.66364	4.51411	5.17714	up
ENSG00000108179	PPIF	148.187	141.944	137.871	86.5735	94.3442	91.1708	up
ENSG00000118898	PPL	19.0825	17.4546	19.1363	38.4431	32.7726	34.8643	down
ENSG00000142669	SH3BGRL3	30.5351	28.3998	26.6118	64.6651	60.2791	62.2894	down
ENSG00000163191	S100A11	181.278	205.847	189.335	349.6	340.789	345.99	down
ENSG00000137699	TRIM29	4.14455	3.92683	4.18289	9.33516	8.65201	9.38713	down
ENSG00000110719	TCIRG1	19.153	16.7678	17.2876	35.428	34.9117	34.8809	down
ENSG00000106484	MEST	2.73682	2.50008	3.06381	9.3486	10.2611	9.50719	down
ENSG00000076067	RBMS2	25.0639	24.6759	23.6923	15.0374	15.3224	15.5165	up
ENSG00000196865	NHLRC2	5.27735	5.33822	5.72288	11.6013	10.5795	11.0276	down
ENSG00000107937	GTPBP4	17.4137	16.27	17.0881	8.78054	8.99872	9.05625	up
ENSG00000137203	TFAP2A	9.04585	8.75971	8.923	17.5678	16.2593	17.3945	down
ENSG00000137460	FHDC1	8.97418	9.28216	8.4931	3.49762	3.03731	3.6371	up
ENSG00000169403	PTAFR	5.15335	5.05064	4.57831	13.7585	14.4349	12.8084	down
ENSG00000132507	EIF5A	159.705	148.478	149.467	104.987	103.045	105.177	up
ENSG00000130520	LSM4	65.3595	64.1505	63.9406	40.5462	39.5178	41.6163	up
ENSG00000105855	ITGB8	8.86106	8.31412	9.52346	4.54754	3.61116	4.31423	up
ENSG00000112715	VEGFA	14.1071	12.8706	14.0965	26.7198	22.8224	25.0021	down
ENSG00000144867	SRPRB	33.1637	34.4836	32.98	18.8859	19.671	19.2164	up
ENSG00000091986	CCDC80	3.6082	3.51963	3.26096	1.11061	1.09852	1.25311	up
ENSG00000094916	CBX5	19.6982	19.241	19.9858	13.4831	12.9121	13.6524	up
ENSG00000175467	SART1	57.6919	56.1713	54.0534	35.1256	36.1192	35.9793	up
ENSG00000177311	ZBTB38	16.7618	17.264	18.4764	10.9859	9.96374	11.0952	up
ENSG00000244038	DDOST	155.772	149.533	148.108	100.706	106.156	103.537	up
ENSG00000157224	CLDN12	10.4856	10.4687	10.6626	19.8294	20.8613	19.7398	down
ENSG00000003436	TFPI	3.70368	4.03718	4.21194	1.3599	1.41816	1.43183	up
ENSG00000107566	ERLIN1	23.6918	24.2623	25.0915	14.6832	13.6182	14.2641	up
ENSG00000183207	RUVBL2	61.7308	60.7745	62.8278	38.155	40.9669	38.5786	up
ENSG00000184292	TACSTD2	228.003	205.298	219.399	150.871	140.966	148.23	up
ENSG00000105058	FAM32A	42.1557	42.2209	43.5258	20.865	21.3513	21.248	up
ENSG00000065154	OAT	65.1963	65.9596	64.9724	43.5301	43.2365	43.008	up
ENSG00000140416	TPM1	3.46814	3.44248	3.18307	1.06953	0.98965	1.20105	up
ENSG00000163479	SSR2	28.8499	29.4826	29.0672	18.0503	18.8104	18.5983	up
ENSG00000264364	DYNLL2	31.7429	32.1641	32.3906	21.6723	20.8165	21.1813	up
ENSG00000115963	RND3	44.3016	48.4409	45.197	24.1814	27.2319	24.3913	up
ENSG00000160712	IL6R	23.2857	22.9636	23.1276	14.4234	13.8896	13.9198	up
ENSG00000064687	ABCA7	3.16795	2.74554	2.89607	7.53882	7.41086	8.1985	down
ENSG00000169594	BNC1	9.92478	9.6966	9.68076	19.8528	20.4111	21.9439	down
ENSG00000132388	UBE2G1	9.39715	8.28657	8.60591	19.1894	20.3424	19.4431	down
ENSG00000135636	DYSF	9.62037	10.0515	9.2325	4.53449	4.57619	4.83608	up
ENSG00000149089	APIP	41.5588	41.9983	41.2453	27.2243	27.9056	26.1113	up
ENSG00000166619	BLCAP	30.556	28.2744	29.9476	47.3445	45.4545	46.1012	down
ENSG00000122861	PLAU	227.108	194.304	211.368	353.066	334.867	340.958	down
ENSG00000116260	QSOX1	51.8373	50.1792	47.8475	33.0722	34.9019	34.2822	up
ENSG00000162631	NTNG1	3.29408	3.30493	3.29069	0.808366	0.958297	0.903394	up
ENSG00000049249	TNFRSF9	1.45333	1.33528	1.44797	5.10337	5.23778	5.40202	down
ENSG00000164400	CSF2	93.9171	93.0164	93.5559	47.3385	43.6897	40.6259	up
ENSG00000100591	AHSA1	41.2978	39.6476	40.2662	23.009	23.2832	23.4245	up
ENSG00000108468	CBX1	61.605	67.3705	65.0279	40.3254	40.6317	41.2376	up
ENSG00000065427	KARS	62.0581	62.4189	63.3158	41.2896	42.3717	43.485	up
ENSG00000255717	SNHG1	31.489	31.6078	30.9045	17.4265	17.7773	18.4203	up
ENSG00000179262	RAD23A	54.0915	51.4531	53.6444	32.2348	30.3147	30.5517	up
ENSG00000130803	ZNF317	16.5658	16.6057	16.4158	8.01492	7.38599	8.7443	up
ENSG00000124762	CDKN1A	18.7996	20.0245	18.1867	38.8349	43.489	38.3224	down
ENSG00000058091	CDK14	3.05515	2.95502	3.25189	0.516422	0.395314	0.622517	up
ENSG00000117862	TXNDC12	27.009	24.9422	25.4467	13.4129	13.6583	13.4464	up
ENSG00000118816	CCNI	37.9024	37.5968	37.693	60.8166	63.3047	61.0516	down
ENSG00000107798	LIPA	34.1527	35.233	36.1869	21.7818	21.7559	22.791	up
ENSG00000164877	MICALL2	4.88546	4.40579	4.1664	10.5179	9.74246	9.89839	down
ENSG00000107863	ARHGAP21	9.06458	9.34253	9.07573	5.14479	4.55086	5.01401	up
ENSG00000072682	P4HA2	16.8711	16.2333	16.5717	9.8443	10.2392	9.64037	up
ENSG00000114439	BBX	13.6264	14.1167	14.4289	22.3955	21.7341	22.9259	down
ENSG00000146476	ARMT1	7.13308	8.47493	7.93295	22.2618	20.9681	19.5228	down
ENSG00000169908	TM4SF1	8.68822	8.93492	8.26169	2.29405	2.75602	2.41136	up
ENSG00000104825	NFKBIB	34.9504	37.6144	36.0534	18.2695	19.1727	17.6198	up
ENSG00000065613	SLK	12.1501	13.0676	12.5433	22.2892	21.6084	21.3133	down
ENSG00000204839	MROH6	21.7167	19.4699	19.856	36.2989	37.1464	38.5257	down
ENSG00000138642	HERC6	8.53053	8.42794	7.74085	18.1845	16.7392	16.5349	down
ENSG00000011007	ELOA	24.6742	26.1806	25.8315	15.0724	15.6106	15.4952	up
ENSG00000068697	LAPTM4A	45.215	46.904	47.6773	80.4074	84.9367	81.3414	down
ENSG00000204267	TAP2	11.977	12.8748	11.4676	22.3159	22.1079	22.7312	down
ENSG00000143319	ISG20L2	16.1077	16.4613	15.0355	7.84913	7.24408	8.32977	up
ENSG00000196233	LCOR	6.35801	6.64144	6.71406	4.17444	4.25631	4.17731	up
ENSG00000158710	TAGLN2	102.512	96.7032	98.9349	155.354	167.95	154.929	down
ENSG00000112473	SLC39A7	70.7004	69.5699	71.6471	47.5034	44.6084	47.8543	up
ENSG00000273760	AC245041.1	30.1718	28.4785	31.1738	71.1545	71.3269	74.4013	down
ENSG00000092201	SUPT16H	48.1523	52.1524	52.9755	35.3998	35.8187	34.4492	up
ENSG00000013364	MVP	16.898	16.6688	17.742	28.482	29.0962	30.3209	down
ENSG00000182240	BACE2	21.7218	20.4237	19.6977	12.8547	13.1335	12.09	up
ENSG00000129566	TEP1	11.339	11.3237	11.1386	18.3152	17.8082	18.6755	down
ENSG00000211448	DIO2	1.69125	2.14985	2.06473	0.0514279	0.0687367	0.104912	up
ENSG00000130827	PLXNA3	3.71015	3.53113	3.55021	7.92633	7.02176	7.83861	down
ENSG00000090905	TNRC6A	8.85436	9.19541	9.39265	15.3129	14.6724	15.0715	down
ENSG00000133393	FOPNL	29.129	28.7974	29.9637	14.5607	14.9999	13.5091	up
ENSG00000104368	PLAT	18.3225	17.7722	18.3337	11.1812	10.6245	10.1375	up
ENSG00000198890	PRMT6	20.8703	21.0283	22.811	10.0917	8.73781	9.46699	up
ENSG00000172260	NEGR1	0.959051	1.26575	1.23694	0.124576	0.110469	0.0928564	up
ENSG00000140612	SEC11A	25.8343	26.0253	25.8829	16.5389	16.4781	15.3193	up
ENSG00000132274	TRIM22	1.6195	1.88253	2.16291	6.12459	6.21429	6.64971	down
ENSG00000143507	DUSP10	15.3485	16.3552	16.4106	6.63496	6.49636	6.81257	up
ENSG00000150457	LATS2	21.979	22.14	20.4539	11.4694	12.4669	12.427	up
ENSG00000067057	PFKP	24.8347	24.967	25.0169	41.5605	39.5974	39.9392	down
ENSG00000151388	ADAMTS12	5.44653	5.11845	4.67566	1.95762	2.1204	1.99005	up
ENSG00000204160	ZDHHC18	14.7515	14.3004	13.9957	6.99526	7.50969	7.55694	up
ENSG00000205413	SAMD9	10.969	11.7959	12.4359	21.636	20.5143	21.3804	down
ENSG00000129474	AJUBA	28.3013	27.6632	26.0548	44.7346	42.5922	45.6398	down
ENSG00000125398	SOX9	24.8071	24.877	24.1272	13.0426	13.4833	14.3356	up
ENSG00000003056	M6PR	56.223	54.8359	53.9831	38.2986	36.4991	36.601	up
ENSG00000119900	OGFRL1	11.115	11.7292	12.6248	6.39425	6.72276	6.49312	up
ENSG00000169583	CLIC3	2.53675	2.29004	2.33159	15.6627	14.1689	16.2541	down
ENSG00000125347	IRF1	7.7974	6.69217	7.37442	14.5285	14.0683	14.1385	down
ENSG00000095303	PTGS1	3.15719	2.59211	3.12618	7.87664	8.4184	8.98462	down
ENSG00000033627	ATP6V0A1	11.1299	10.4567	11.3687	6.53182	6.35368	6.65044	up
ENSG00000107263	RAPGEF1	30.3364	29.2382	30.5954	20.1177	19.9549	20.9222	up
ENSG00000101347	SAMHD1	12.748	11.7459	12.3315	23.5999	22.4045	22.381	down
ENSG00000136111	TBC1D4	8.72183	8.12425	8.33126	3.44418	3.52022	4.04441	up
ENSG00000090615	GOLGA3	17.4963	18.7742	18.8025	12.1903	11.9329	12.3036	up
ENSG00000073792	IGF2BP2	29.1093	29.3032	29.1883	47.4392	45.1335	45.3849	down
ENSG00000163291	PAQR3	2.52028	2.58804	2.78222	5.94016	6.02723	5.46728	down
ENSG00000122692	SMU1	5.25321	4.51569	5.55031	11.0754	11.735	11.398	down
ENSG00000124466	LYPD3	5.68458	4.37735	4.1723	16.7787	14.8256	15.6576	down
ENSG00000078401	EDN1	13.9072	15.0359	11.919	3.57028	3.54726	3.83502	up
ENSG00000112972	HMGCS1	36.2596	37.6905	36.3224	23.0596	24.389	21.737	up
ENSG00000127191	TRAF2	28.6288	27.0253	28.9474	16.431	16.4181	16.3839	up
ENSG00000187239	FNBP1	7.75521	6.80341	6.6705	2.84184	2.91702	2.68026	up
ENSG00000069869	NEDD4	19.9071	21.8718	22.8691	13.2675	12.5636	13.9073	up
ENSG00000173391	OLR1	13.9528	13.0653	14.4206	5.48411	5.58165	5.63661	up
ENSG00000106397	PLOD3	30.3219	29.5545	28.2009	18.587	19.0408	18.8546	up
ENSG00000147676	MAL2	69.5854	67.8666	72.8415	45.544	48.6954	47.7151	up
ENSG00000105699	LSR	65.6146	62.561	64.6363	43.5492	41.7337	43.948	up
ENSG00000139278	GLIPR1	11.8992	13.5642	12.24	6.73771	5.93287	6.0264	up
ENSG00000162511	LAPTM5	2.64282	2.43238	2.49678	8.82867	8.47639	9.40539	down
ENSG00000116285	ERRFI1	57.1054	52.6097	53.6046	37.5488	36.5323	35.2474	up
ENSG00000116237	ICMT	45.1605	44.7774	45.3317	31.6589	29.5193	32.0382	up
ENSG00000106683	LIMK1	14.6199	13.8901	14.0431	7.74301	8.42413	7.85983	up
ENSG00000110107	PRPF19	81.0671	81.0518	79.0244	52.1091	56.0201	54.7774	up
ENSG00000163346	PBXIP1	4.05065	4.40629	3.97245	11.5757	11.3864	10.6162	down
ENSG00000117500	TMED5	6.82216	7.02103	7.43572	14.0901	13.6254	12.2858	down
ENSG00000124067	SLC12A4	8.96604	9.31649	8.25383	16.2712	15.8296	15.6175	down
ENSG00000142173	COL6A2	9.83132	9.53112	9.88688	18.4138	17.49	19.1103	down
ENSG00000145012	LPP	5.61255	6.60205	6.25392	3.81351	3.5025	3.66909	up
ENSG00000198492	YTHDF2	36.2856	36.844	35.2845	23.3364	22.859	23.6332	up
ENSG00000106541	AGR2	7.38916	8.05296	7.24475	17.3848	21.3197	20.9564	down
ENSG00000103994	ZNF106	8.76473	8.8315	8.98697	14.3589	13.882	14.2058	down
ENSG00000186815	TPCN1	3.4209	3.20049	3.52555	7.7716	7.03057	7.27389	down
ENSG00000100744	GSKIP	2.0547	2.21319	2.00724	6.94796	6.64052	6.39825	down
ENSG00000135919	SERPINE2	4.54382	4.90564	5.02391	1.82781	2.01329	2.12963	up
ENSG00000277443	MARCKS	27.9227	28.6303	27.494	16.0321	17.4717	17.4254	up
ENSG00000166016	ABTB2	29.2968	28.6891	27.3922	17.7989	18.567	17.3247	up
ENSG00000198677	TTC37	9.69128	11.696	11.1915	19.5193	19.7098	19.8366	down
ENSG00000176170	SPHK1	14.5021	14.2742	13.6981	25.0912	25.0791	25.3554	down
ENSG00000131475	VPS25	36.2967	36.4646	36.5052	19.5853	20.3559	21.8574	up
ENSG00000073008	PVR	68.241	67.8909	63.8811	42.3112	46.5307	44.1066	up
ENSG00000108861	DUSP3	39.0988	39.2216	37.9319	27.3108	26.028	27.0724	up
ENSG00000128510	CPA4	8.68284	8.6672	8.51198	3.0997	3.20481	3.50928	up
ENSG00000148843	PDCD11	18.1514	18.3394	18.2238	12.2689	11.5311	11.7154	up
ENSG00000158125	XDH	6.20744	5.80419	6.24802	12.2679	12.2229	12.1224	down
ENSG00000198171	DDRGK1	56.1443	54.0025	55.7117	33.4842	33.7059	30.7561	up
ENSG00000173418	NAA20	48.9574	52.4926	50.3531	31.4409	32.0861	30.4701	up
ENSG00000104549	SQLE	30.8278	31.0917	32.6463	20.5905	19.7131	18.0192	up
ENSG00000128340	RAC2	30.852	31.5244	30.7857	55.1261	50.8348	52.5279	down
ENSG00000163577	EIF5A2	3.66061	4.4468	4.19674	10.7151	9.42869	9.67593	down
ENSG00000137177	KIF13A	6.61586	6.26019	5.89872	11.535	10.9553	10.9942	down
ENSG00000160877	NACC1	49.3027	45.3072	45.2469	31.8727	29.8487	31.7483	up
ENSG00000149639	SOGA1	12.716	11.7714	12.2043	7.957	7.66131	8.47986	up
ENSG00000196642	RABL6	17.3618	16.5996	15.7819	10.5583	10.6472	11.0784	up
ENSG00000113369	ARRDC3	8.18791	9.05096	9.25419	3.78839	3.83672	3.87741	up
ENSG00000124882	EREG	18.812	18.2586	21.2639	10.5164	9.05524	11.2309	up
ENSG00000113161	HMGCR	28.3051	28.4953	28.4852	20.2571	18.8971	19.6289	up
ENSG00000168502	MTCL1	6.42776	6.64097	6.30223	3.78351	3.68591	3.59532	up
ENSG00000037241	RPL26L1	33.8696	31.1555	31.3515	13.4096	13.3867	12.6082	up
ENSG00000143643	TTC13	17.7073	16.42	16.7459	8.75356	8.60661	9.62853	up
ENSG00000042493	CAPG	8.41434	9.35209	8.64524	19.2183	22.0064	21.3617	down
ENSG00000085117	CD82	17.5406	16.0475	17.0673	29.0271	29.3674	30.2053	down
ENSG00000166833	NAV2	5.24865	5.14175	5.11381	3.04485	2.80415	2.77666	up
ENSG00000174243	DDX23	38.5123	40.2436	40.5242	28.3296	24.2989	26.8164	up
ENSG00000186594	MIR22HG	9.93797	11.3449	9.83578	22.1139	22.4909	21.7222	down
ENSG00000090621	PABPC4	36.5855	33.5197	33.7919	23.4317	24.2005	23.8615	up
ENSG00000166886	NAB2	12.9358	13.6153	13.4818	27.1445	25.1353	25.3799	down
ENSG00000181104	F2R	17.5189	17.5218	17.4478	9.44703	9.92916	9.76479	up
ENSG00000107159	CA9	2.66357	2.2009	2.90197	11.0005	13.1863	11.8089	down
ENSG00000115159	GPD2	15.5166	15.2055	16.1498	24.3737	24.6037	25.0807	down
ENSG00000152749	GPR180	3.55021	3.38859	3.24971	7.36843	7.35708	6.81763	down
ENSG00000082781	ITGB5	17.3057	16.5998	16.592	10.7106	10.6167	10.2235	up
ENSG00000177628	GBA	25.6396	24.3321	24.8569	14.9491	15.0382	14.9246	up
ENSG00000169252	ADRB2	15.2379	14.3939	12.6173	6.04463	6.05927	6.43187	up
ENSG00000134291	TMEM106C	23.5494	25.5611	24.6158	41.0909	39.6896	42.8551	down
ENSG00000169174	PCSK9	17.0776	15.1763	16.845	8.96251	8.10519	9.4179	up
ENSG00000012660	ELOVL5	57.1624	63.2507	55.9695	38.6782	39.6331	39.5889	up
ENSG00000136231	IGF2BP3	8.80609	8.80263	9.31644	15.9772	14.4348	16.2504	down
ENSG00000126524	SBDS	64.2057	66.9882	61.0185	38.3101	40.0387	39.2273	up
ENSG00000114270	COL7A1	3.29684	3.24801	2.96929	7.1074	6.01376	7.08378	down
ENSG00000159200	RCAN1	11.315	10.8144	11.4188	6.75416	6.17177	6.27994	up
ENSG00000101346	POFUT1	21.8474	22.0592	21.4256	14.2141	14.7195	14.6206	up
ENSG00000100814	CCNB1IP1	34.2422	33.4258	31.7014	21.8184	20.7165	20.1182	up
ENSG00000184363	PKP3	35.2699	31.802	31.5149	52.5809	53.5754	57.3689	down
ENSG00000102575	ACP5	8.16349	7.29268	7.7603	17.622	17.1384	17.5552	down
ENSG00000104529	EEF1D	15.944	16.2182	15.5206	10.8766	10.7932	10.6963	up
ENSG00000101474	APMAP	57.1844	54.3938	56.9614	38.4773	37.2323	36.63	up
ENSG00000198876	DCAF12	11.812	11.9028	12.662	22.8987	20.6661	22.6849	down
ENSG00000141349	G6PC3	14.8351	15.0757	14.2412	7.73455	7.55521	8.50821	up
ENSG00000107819	SFXN3	8.02627	8.18808	7.85496	15.6873	14.9884	16.9347	down
ENSG00000163545	NUAK2	17.0176	16.0223	14.4403	7.69084	7.52235	7.78747	up
ENSG00000079385	CEACAM1	1.1472	1.14222	1.21556	4.69774	3.79993	4.16305	down
ENSG00000060982	BCAT1	14.7431	14.8841	13.572	9.74276	9.72261	9.1196	up
ENSG00000146376	ARHGAP18	13.7626	14.9582	13.817	7.30933	7.68783	7.93553	up
ENSG00000107331	ABCA2	2.72546	2.53781	2.34793	6.67216	5.22315	5.63335	down
ENSG00000138166	DUSP5	37.236	32.843	32.4879	19.7245	19.526	19.3671	up
ENSG00000162591	MEGF6	1.21192	1.12265	1.18619	3.75053	3.43945	4.02097	down
ENSG00000204673	AKT1S1	24.4925	21.7827	22.0447	13.1893	13.4794	14.8348	up
ENSG00000173457	PPP1R14B	95.1378	92.1654	84.2847	56.2382	59.5648	57.6792	up
ENSG00000153574	RPIA	17.6734	18.2648	20.0633	7.09071	7.76989	8.04788	up
ENSG00000197226	TBC1D9B	17.1441	17.0432	16.2754	11.4437	10.4724	12.055	up
ENSG00000170515	PA2G4	48.8595	46.1336	46.7727	30.7373	33.6282	31.8524	up
ENSG00000008441	NFIX	7.12603	6.39608	6.68017	12.4349	12.5263	13.432	down
ENSG00000013810	TACC3	18.6031	18.2518	18.5686	12.1127	11.2839	12.5856	up
ENSG00000103653	CSK	25.7069	24.9189	23.9816	15.3626	15.8084	16.3435	up
ENSG00000167635	ZNF146	33.9207	37.9135	37.9824	24.6647	24.0877	23.451	up
ENSG00000166557	TMED3	6.96029	6.20136	6.71158	4.11728	4.13717	4.39139	up
ENSG00000115355	CCDC88A	2.5569	2.63795	2.49028	5.04164	4.87226	4.73681	down
ENSG00000173153	ESRRA	25.9823	25.4941	27.7492	42.7163	43.2236	44.2838	down
ENSG00000138685	FGF2	29.9408	33.9341	32.9995	22.8491	22.0681	22.2808	up
ENSG00000184916	JAG2	15.2311	15.3122	14.8505	23.4964	23.6036	24.7342	down
ENSG00000081087	OSTM1	12.7704	13.3676	12.226	21.8575	22.3095	21.1133	down
ENSG00000197822	OCLN	6.8946	6.75919	6.46847	3.42971	3.29517	3.00406	up
ENSG00000158769	F11R	19.6056	20.1817	19.9394	11.5001	12.888	12.506	up
ENSG00000171680	PLEKHG5	5.05406	5.1939	5.25691	10.2274	9.29365	10.6084	down
ENSG00000185947	ZNF267	4.38747	4.73005	4.86805	1.90682	1.88094	1.72769	up
ENSG00000095209	TMEM38B	23.7198	25.0276	25.0331	15.9907	16.0009	16.2523	up
ENSG00000072210	ALDH3A2	9.55954	10.1038	9.47679	16.5732	16.005	16.8639	down
ENSG00000110987	BCL7A	5.64322	5.31871	5.67436	1.81987	2.2264	2.55484	up
ENSG00000135070	ISCA1	23.5788	24.1002	22.2349	12.6056	14.0622	13.2002	up
ENSG00000188211	NCR3LG1	6.92817	7.46939	7.19206	3.63172	3.59051	3.64326	up
ENSG00000065833	ME1	13.0869	11.5757	12.4884	5.60209	6.01678	5.77239	up
ENSG00000149596	JPH2	7.89484	7.89568	7.37845	3.69642	3.15282	4.00183	up
ENSG00000167693	NXN	9.76185	9.80345	10.1585	16.3861	17.2252	17.4379	down
ENSG00000155304	HSPA13	23.5512	24.5531	24.809	16.4183	15.0763	15.1375	up
ENSG00000074527	NTN4	4.94374	5.57297	5.43805	1.86564	1.79288	1.61985	up
ENSG00000116983	HPCAL4	0.233322	0.259256	0.447155	2.53724	2.38766	2.28427	down
ENSG00000114904	NEK4	1.9164	1.57196	1.77241	5.06551	4.89643	4.52093	down
ENSG00000088340	FER1L4	1.70026	1.5742	1.73873	4.22225	3.78509	4.6246	down
ENSG00000141753	IGFBP4	12.1037	12.8921	11.1735	4.78831	4.39016	3.72259	up
ENSG00000167747	C19orf48	45.8501	44.1942	43.1461	28.8222	30.395	30.9277	up
ENSG00000072778	ACADVL	27.6551	23.7857	24.3517	40.3753	40.4996	41.8962	down
ENSG00000134243	SORT1	7.94934	7.99169	7.43248	4.53	4.10516	4.68493	up
ENSG00000183018	SPNS2	5.43973	5.24519	5.75226	1.90622	1.83253	1.9762	up
ENSG00000129003	VPS13C	5.81682	5.92523	6.00122	9.90289	8.6928	9.25567	down
ENSG00000135048	TMEM2	18.4922	21.3848	19.8189	13.5207	13.4732	13.6889	up
ENSG00000108691	CCL2	12.0579	8.54411	13.7593	2.97557	1.68592	2.80412	up
ENSG00000092841	MYL6	27.1155	25.665	26.8952	40.6111	44.5094	40.4705	down
ENSG00000172932	ANKRD13D	7.69584	6.97146	7.25138	12.8892	12.7169	13.7189	down
ENSG00000174013	FBXO45	10.5329	11.1323	10.9235	5.87947	6.41089	5.2186	up
ENSG00000166123	GPT2	12.1024	11.7619	11.3948	6.76301	6.45512	7.35191	up
ENSG00000185483	ROR1	3.86565	3.63081	4.0781	1.19571	1.59175	1.22937	up
ENSG00000139372	TDG	13.4594	13.3562	13.7785	7.7164	7.6563	8.23145	up
ENSG00000131153	GINS2	20.946	21.0764	21.2876	12.6735	12.7239	11.7827	up
ENSG00000123213	NLN	6.43957	6.65294	7.23729	3.56136	3.98756	3.97965	up
ENSG00000183421	RIPK4	11.3014	9.90343	9.87386	19.3991	19.0948	19.4457	down
ENSG00000173218	VANGL1	13.381	13.3238	12.9252	8.98787	8.70411	9.08801	up
ENSG00000165801	ARHGEF40	4.85149	4.86238	4.83426	9.12242	8.79069	8.57673	down
ENSG00000065802	ASB1	17.3427	17.6087	16.4844	10.931	11.4441	11.7861	up
ENSG00000173848	NET1	20.6956	20.5418	19.9152	31.6629	32.3873	32.6725	down
ENSG00000183530	PRR14L	9.27759	9.92358	10.146	6.3151	5.74698	6.61889	up
ENSG00000087053	MTMR2	21.649	23.3161	23.3022	15.6201	14.8266	16.0073	up
ENSG00000170381	SEMA3E	1.8421	2.30582	2.04206	0.475945	0.458014	0.368949	up
ENSG00000170275	CRTAP	18.5122	16.7077	17.2158	11.1197	11.5987	11.3616	up
ENSG00000197961	ZNF121	8.59679	8.73553	8.43101	5.11139	4.8929	4.45458	up
ENSG00000168209	DDIT4	31.3848	31.3436	35.0674	56.3994	53.0318	54.6616	down
ENSG00000143126	CELSR2	1.72208	2.15786	2.18917	4.99865	4.08786	4.87575	down
ENSG00000117360	PRPF3	15.775	16.0301	15.9529	10.5322	9.8507	9.53559	up
ENSG00000170581	STAT2	16.8568	17.2474	16.5733	28.0634	25.6966	25.4284	down
ENSG00000168056	LTBP3	6.35492	5.38942	5.05191	10.6848	10.1542	12.0181	down
ENSG00000022567	SLC45A4	3.3624	3.31627	3.24911	6.69347	6.18608	6.69028	down
ENSG00000095383	TBC1D2	26.254	28.1413	26.6962	42.2988	40.8969	45.0845	down
ENSG00000165507	C10orf10	0.899996	0.719721	0.725207	4.80835	4.21479	3.98076	down
ENSG00000102007	PLP2	93.0444	100.389	92.3997	142.931	158.43	151.525	down
ENSG00000164040	PGRMC2	23.1564	25.8885	24.2088	15.2183	16.2434	15.6783	up
ENSG00000053372	MRTO4	46.4453	43.6755	43.5331	28.8391	30.3007	30.4603	up
ENSG00000152127	MGAT5	13.4824	13.34	13.2189	8.65632	9.2853	8.72243	up
ENSG00000117139	KDM5B	4.10694	3.7286	4.15753	7.6175	7.19931	6.78908	down
ENSG00000226380	AC016831.1	1.50977	1.34197	1.65843	3.9691	4.68886	4.26621	down
ENSG00000110768	GTF2H1	16.2016	16.8353	16.7198	11.5618	10.6619	11.2925	up
ENSG00000145715	RASA1	16.3399	19.0847	18.6483	10.8652	11.0515	10.9822	up
ENSG00000177830	CHID1	15.763	15.0792	15.573	9.90767	10.233	9.31742	up
ENSG00000175315	CST6	119.78	101.694	106.623	57.8863	61.9289	66.2081	up
ENSG00000168453	HR	0.228918	0.230138	0.192769	1.60876	1.16551	1.36495	down
ENSG00000025708	TYMP	1.06451	1.34695	1.07281	5.12707	4.57706	4.81515	down
ENSG00000158864	NDUFS2	23.0709	24.835	23.6237	15.1189	14.9267	13.0569	up
ENSG00000087253	LPCAT2	2.6785	3.20333	3.02188	7.02	6.35322	6.12989	down
ENSG00000147394	ZNF185	13.0048	15.4547	12.0248	24.8284	25.7583	24.535	down
ENSG00000164078	MST1R	5.02368	5.19041	5.19186	10.09	9.91827	10.3166	down
ENSG00000163235	TGFA	18.5883	20.0204	19.4473	12.8648	11.7543	12.66	up
ENSG00000134690	CDCA8	47.4341	46.9673	48.0308	33.1964	32.5466	32.3209	up
ENSG00000072415	MPP5	15.5558	17.9368	17.6643	10.9395	11.673	10.9858	up
ENSG00000175416	CLTB	75.069	66.6964	67.6384	45.521	47.7471	42.4466	up
ENSG00000214063	TSPAN4	15.1265	16.0986	15.5444	9.50141	10.0977	10.1625	up
ENSG00000149260	CAPN5	0.632463	0.755051	0.700743	2.54184	2.82994	2.75203	down
ENSG00000136819	C9orf78	10.9344	10.5842	11.2106	5.64358	6.35178	6.06477	up
ENSG00000108528	SLC25A11	16.6661	16.3188	15.9481	30.2035	27.4781	29.2607	down
ENSG00000170558	CDH2	12.0637	11.4225	10.8521	6.46228	6.46492	5.92967	up
ENSG00000086827	ZW10	8.92013	10.3394	10.4015	3.58522	3.72303	4.489	up
ENSG00000161642	ZNF385A	5.98029	4.97159	6.46521	13.4771	13.0236	15.8281	down
ENSG00000184584	TMEM173	3.94092	4.45516	4.35263	10.0104	9.61655	9.42772	down
ENSG00000090776	EFNB1	9.24856	8.33663	9.84895	18.9173	16.9036	18.8407	down
ENSG00000140859	KIFC3	12.8532	13.0685	12.5475	8.35035	8.92057	8.89264	up
ENSG00000137275	RIPK1	10.8877	12.0895	12.227	21.7401	21.1992	19.5577	down
ENSG00000113360	DROSHA	10.6047	9.93679	10.2143	6.53893	6.43891	6.3328	up
ENSG00000117758	STX12	12.754	14.6377	13.618	7.69933	7.2827	6.89927	up
ENSG00000254999	BRK1	61.8234	62.2522	67.197	40.8948	38.9572	39.0555	up
ENSG00000059588	TARBP1	4.52498	4.58865	4.5396	8.74365	8.10788	8.20768	down
ENSG00000183762	KREMEN1	3.59018	3.04104	3.30849	6.78007	6.74806	6.52137	down
ENSG00000174749	FAM241A	4.97	4.76937	4.90019	2.60513	2.4957	2.60569	up
ENSG00000101255	TRIB3	36.6064	31.325	31.1669	20.1267	20.0067	21.1969	up
ENSG00000101213	PTK6	5.95485	5.55006	6.12222	13.688	12.1918	14.8287	down
ENSG00000143469	SYT14	0.586323	0.664228	0.754704	0.0737998	0.0462366	0.108208	up
ENSG00000136167	LCP1	7.45269	7.26242	7.41832	12.8695	14.3384	13.5929	down
ENSG00000147475	ERLIN2	8.78853	8.6606	8.31043	5.20573	5.54492	5.44826	up
ENSG00000186832	KRT16	1.13251	0.81678	0.920069	4.95701	4.60479	5.53259	down
ENSG00000158545	ZC3H18	13.2113	13.3454	13.6588	9.09875	9.29204	9.42459	up
ENSG00000158109	TPRG1L	18.1741	17.0022	18.9873	31.079	33.4215	32.1074	down
ENSG00000131746	TNS4	2.65258	3.04586	2.75863	6.66586	6.50931	7.28574	down
ENSG00000111358	GTF2H3	16.4534	16.8936	16.3799	10.4805	9.41022	10.0178	up
ENSG00000137965	IFI44	36.7158	40.819	40.3967	66.2506	61.0717	62.0134	down
ENSG00000156521	TYSND1	9.87507	9.83441	9.60236	16.7675	16.7381	16.9174	down
ENSG00000215252	GOLGA8B	1.95433	2.02065	2.20767	5.83712	4.66758	4.61271	down
ENSG00000166349	RAG1	3.58664	3.79387	3.83283	7.56171	6.68196	7.53682	down
ENSG00000178999	AURKB	39.4262	40.6203	37.9359	24.1341	25.6292	25.7276	up
ENSG00000164985	PSIP1	8.25596	8.43572	8.31663	13.6382	14.185	13.4946	down
ENSG00000076248	UNG	44.4601	44.1959	43.1492	31.2535	30.0499	28.305	up
ENSG00000004864	SLC25A13	30.779	30.0018	29.9184	20.2569	21.0523	21.1917	up
ENSG00000196700	ZNF512B	21.279	19.2811	19.4531	13.8473	12.9997	13.637	up
ENSG00000196116	TDRD7	8.15272	7.91256	8.33935	14.4228	14.5621	15.0903	down
ENSG00000197586	ENTPD6	21.0128	20.3773	19.7626	13.3483	13.4048	14.39	up
ENSG00000055208	TAB2	16.0699	15.1159	15.8942	26.5591	23.0451	24.5391	down
ENSG00000111885	MAN1A1	15.7743	14.0623	15.1387	9.08287	7.84638	9.46045	up
ENSG00000169131	ZNF354A	4.64071	5.19732	5.56223	1.94405	1.69319	1.86914	up
ENSG00000020577	SAMD4A	10.6346	11.5067	10.5935	6.97226	7.78806	7.24085	up
ENSG00000165410	CFL2	7.02789	7.50052	7.63717	12.5174	13.4626	12.0284	down
ENSG00000112299	VNN1	12.8499	13.3917	13.8735	6.70047	7.44227	6.13832	up
ENSG00000105821	DNAJC2	9.31088	9.59381	10.3986	5.86165	5.98375	5.63946	up
ENSG00000058668	ATP2B4	1.40409	1.35486	1.27337	3.03954	3.24562	3.32946	down
ENSG00000116745	RPE65	12.2568	12.8385	12.4384	24.0937	21.611	23.747	down
ENSG00000182628	SKA2	29.7894	32.2639	31.7726	20.4045	21.538	20.3338	up
ENSG00000196502	SULT1A1	0.964381	0.942016	0.852011	2.47301	2.91265	2.5151	down
ENSG00000012232	EXTL3	7.87715	8.03497	7.78225	5.58763	5.28458	5.45649	up
ENSG00000128284	APOL3	4.34725	4.65071	4.13601	9.21975	8.17275	8.52694	down
ENSG00000141524	TMC6	4.83591	4.1833	4.77538	9.28418	7.79146	8.65355	down
ENSG00000180448	ARHGAP45	11.2236	10.321	9.9031	17.9067	16.3605	18.8843	down
ENSG00000005001	PRSS22	25.7826	24.2006	26.2714	16.1189	13.7842	14.8492	up
ENSG00000140678	ITGAX	0.215344	0.225151	0.173335	1.26215	1.27431	1.55597	down
ENSG00000166887	VPS39	6.64481	6.26957	6.51407	10.4416	10.5363	11.1523	down
ENSG00000109084	TMEM97	21.1079	19.2821	22.2471	11.5807	12.5425	12.5248	up
ENSG00000133216	EPHB2	5.3894	5.3496	5.36025	3.27429	3.49314	3.14082	up
ENSG00000123892	RAB38	13.8505	12.6698	13.6307	27.1841	27.206	29.0692	down
ENSG00000168016	TRANK1	1.38474	1.36471	1.48885	3.20104	3.03597	3.05987	down
ENSG00000128016	ZFP36	15.7033	14.2327	13.3336	27.2593	27.2933	28.6191	down
ENSG00000144043	TEX261	26.562	26.6316	23.9861	17.1892	17.5483	16.8408	up
ENSG00000164902	PHAX	8.54964	9.84335	9.65263	16.9247	16.9359	16.0494	down
ENSG00000166166	TRMT61A	19.2294	17.3208	18.6432	11.3985	10.2097	10.8959	up
ENSG00000121552	CSTA	7.05643	5.1309	6.46404	18.3391	17.2111	16.9878	down
ENSG00000143797	MBOAT2	2.88809	3.48835	3.07939	6.55622	6.12567	5.92026	down
ENSG00000170989	S1PR1	5.05963	5.70496	5.26661	1.96612	1.50961	1.51473	up
ENSG00000054654	SYNE2	4.21646	4.4869	4.87784	8.13411	6.631	7.18367	down
ENSG00000111276	CDKN1B	19.2058	18.6325	16.8665	32.5852	30.6942	30.1367	down
ENSG00000051382	PIK3CB	5.38702	5.74347	5.3703	9.48364	9.47381	9.25592	down
ENSG00000111674	ENO2	12.8671	12.8785	12.1934	21.2611	20.0041	20.9515	down
ENSG00000081277	PKP1	0.451289	0.315613	0.300829	1.95462	1.68981	1.87766	down
ENSG00000033170	FUT8	10.0768	9.53621	9.85641	6.385	5.76619	6.0726	up
ENSG00000063601	MTMR1	11.0342	11.3061	10.1578	18.2552	16.721	17.4907	down
ENSG00000163131	CTSS	14.4264	14.0686	14.9563	22.424	24.1535	24.0345	down
ENSG00000167674	HDGFL2	21.6011	19.5788	20.4137	12.4313	13.7046	13.3809	up
ENSG00000173599	PC	9.34517	8.55779	9.71343	15.53	14.6986	16.2163	down
ENSG00000139618	BRCA2	7.26857	7.33225	7.79281	5.24419	4.85817	4.74579	up
ENSG00000125089	SH3TC1	0.322127	0.381673	0.286626	1.23701	1.28863	1.63284	down
ENSG00000105514	RAB3D	1.08983	1.17885	0.92534	3.92643	3.7027	3.47093	down
ENSG00000138867	GUCD1	36.6895	33.9498	33.6101	21.1322	25.0789	23.363	up
ENSG00000187720	THSD4	1.82374	1.79091	1.78076	3.29746	3.40302	3.31373	down
ENSG00000119801	YPEL5	9.88549	10.0635	9.50677	17.8562	17.9183	17.1215	down
ENSG00000112079	STK38	15.2505	15.5031	15.9688	9.62784	8.93092	9.41723	up
ENSG00000212724	KRTAP2-3	8.56556	10.1514	7.47379	0.220229	0.367938	0.149754	up
ENSG00000073417	PDE8A	4.9529	4.99483	5.07923	2.64721	2.63729	2.78321	up
ENSG00000165434	PGM2L1	3.32994	3.28518	3.75358	1.56578	1.32866	1.72336	up
ENSG00000136807	CDK9	42.4506	39.0625	38.634	27.8131	26.6785	28.4128	up
ENSG00000102452	NALCN	1.67464	2.1421	1.6895	0.545385	0.503545	0.607525	up
ENSG00000120756	PLS1	7.82679	7.31307	8.15063	13.1039	13.537	14.851	down
ENSG00000104886	PLEKHJ1	12.8282	12.0938	12.2297	6.89941	7.67689	7.3892	up
ENSG00000110697	PITPNM1	5.73528	5.2719	5.45048	9.88054	9.4452	9.88503	down
ENSG00000067836	ROGDI	7.62707	7.20199	7.05487	13.9524	13.2694	14.1958	down
ENSG00000204217	BMPR2	4.44459	4.81832	5.39239	8.12904	8.17038	8.55032	down
ENSG00000117472	TSPAN1	4.19789	3.28818	3.60304	9.63774	10.7497	9.94117	down
ENSG00000105928	GSDME	6.52691	6.52726	6.49714	10.0498	11.0439	11.0092	down
ENSG00000080823	MOK	3.00347	3.35373	3.30283	1.5188	1.70986	1.58491	up
ENSG00000059728	MXD1	4.423	4.66842	4.73474	8.30352	8.65821	8.56236	down
ENSG00000277161	PIGW	15.2389	16.7646	15.4786	7.84846	8.94868	8.70758	up
ENSG00000198131	ZNF544	6.08484	6.98502	6.73971	3.93689	3.17882	3.26209	up
ENSG00000114062	UBE3A	9.62539	9.30854	9.28719	5.77515	6.4977	6.70874	up
ENSG00000142765	SYTL1	1.28764	1.19577	0.857431	3.61198	3.64379	3.43779	down
ENSG00000112078	KCTD20	18.4979	18.518	17.2949	12.4266	12.9005	12.2865	up
ENSG00000076706	MCAM	9.35107	10.4986	8.78745	5.73791	5.72579	5.71138	up
ENSG00000197217	ENTPD4	15.0178	16.4593	16.6967	11.4755	10.5917	11.0371	up
ENSG00000109654	TRIM2	1.59042	1.28042	1.54878	3.75519	3.23824	3.40622	down
ENSG00000130762	ARHGEF16	7.054	5.92434	6.4655	12.1354	11.4356	11.6714	down
ENSG00000143369	ECM1	1.54148	1.33091	1.44235	4.64546	4.65671	5.10881	down
ENSG00000132768	DPH2	24.6231	24.9006	23.236	15.609	14.2843	15.8986	up
ENSG00000137857	DUOX1	1.15153	0.976342	0.897371	2.66908	2.58025	3.00587	down
ENSG00000104765	BNIP3L	16.3264	18.689	18.0712	27.5904	27.4629	28.8113	down
ENSG00000178814	OPLAH	2.73737	2.42172	2.21647	6.1319	5.79965	6.32807	down
ENSG00000225383	SFTA1P	14.1242	15.4633	16.0144	3.97562	4.61038	3.419	up
ENSG00000090530	P3H2	7.93607	7.47562	6.59415	3.44947	3.89436	3.83403	up
ENSG00000127337	YEATS4	8.17665	9.79278	10.6286	21.5111	22.6526	20.221	down
ENSG00000255004	AL133330.2	39.2615	42.8652	41.083	76.9808	70.6123	75.1426	down
ENSG00000152492	CCDC50	4.32404	4.20728	4.34649	7.23168	7.27718	7.44744	down
ENSG00000137166	FOXP4	5.37245	5.31172	4.779	2.62347	2.5046	2.38921	up
ENSG00000120697	ALG5	23.7736	25.3243	25.8412	15.3118	13.9402	15.3491	up
ENSG00000185585	OLFML2A	3.00785	3.41435	3.47079	6.33194	6.88179	6.58478	down
ENSG00000144815	NXPE3	1.34781	1.51816	1.46733	3.64498	3.56433	3.08809	down
ENSG00000127418	FGFRL1	11.9516	11.7788	11.7764	6.30712	7.26999	6.68611	up
ENSG00000266074	BAHCC1	2.39701	2.14607	2.2709	4.49105	3.86153	4.62946	down
ENSG00000130818	ZNF426	3.23042	3.46685	4.0319	1.5239	1.32277	1.67593	up
ENSG00000274523	RCC1L	18.8058	17.4753	19.0084	12.2466	11.8773	12.1011	up
ENSG00000124459	ZNF45	7.25436	6.6934	7.04442	3.7578	3.06335	2.8635	up
ENSG00000175265	GOLGA8A	2.30194	2.36866	2.44801	5.11965	4.96988	4.99875	down
ENSG00000125538	IL1B	29.5616	25.5046	26.9691	43.7559	42.5725	41.8373	down
ENSG00000105671	DDX49	26.1928	26.9493	24.0487	16.0353	15.2866	16.945	up
ENSG00000173210	ABLIM3	7.10122	7.64778	7.06325	4.50746	4.22428	4.20763	up
ENSG00000130508	PXDN	0.979748	1.03394	1.25004	0.268186	0.297436	0.285188	up
ENSG00000185697	MYBL1	12.0033	12.2365	12.4295	8.74903	8.20985	7.96456	up
ENSG00000157978	LDLRAP1	9.33709	9.35279	8.78485	15.6745	14.4121	15.1138	down
ENSG00000131015	ULBP2	11.6086	12.3062	12.379	28.0456	25.3451	24.2352	down
ENSG00000172795	DCP2	8.18085	8.71692	9.14766	5.7062	5.72649	5.95854	up
ENSG00000107554	DNMBP	11.5876	12.9598	11.987	8.63937	8.24935	7.72799	up
ENSG00000123739	PLA2G12A	7.19131	5.61263	5.98632	2.1747	2.59872	3.12048	up
ENSG00000197182	MIRLET7BHG	1.74461	1.56141	1.89601	4.22766	4.28286	4.35792	down
ENSG00000181450	ZNF678	3.03473	2.83789	2.60016	1.18884	1.21339	1.33754	up
ENSG00000171992	SYNPO	0.594013	0.650924	0.478132	1.7533	1.87681	1.67977	down
ENSG00000183486	MX2	0.607143	0.685502	0.680242	1.78714	1.77172	1.58182	down
ENSG00000100413	POLR3H	11.9206	11.8541	11.9009	7.81244	7.72396	8.32631	up
ENSG00000197321	SVIL	5.39617	6.19551	6.12858	3.56817	3.26578	3.69884	up
ENSG00000100426	ZBED4	10.5461	9.98017	9.95315	6.50442	6.77239	6.50138	up
ENSG00000145545	SRD5A1	5.89198	6.0266	5.52481	3.41357	3.33838	3.26951	up
ENSG00000182179	UBA7	2.73498	2.83043	2.98047	6.75547	5.83681	7.17882	down
ENSG00000153292	ADGRF1	2.50595	2.47484	2.43896	1.29493	1.28249	1.15175	up
ENSG00000102034	ELF4	12.4381	11.8089	11.9592	19.0051	20.6176	19.3699	down
ENSG00000175183	CSRP2	3.24745	3.57767	3.14165	7.22941	6.88513	6.26952	down
ENSG00000188191	PRKAR1B	20.5419	20.5695	20.2431	13.6591	14.28	14.5449	up
ENSG00000184634	MED12	3.84888	3.86114	3.75105	7.37928	6.7034	6.75912	down
ENSG00000134757	DSG3	3.30862	3.42604	3.18101	6.52217	6.52631	7.23361	down
ENSG00000065989	PDE4A	0.586784	0.755823	0.852201	2.42591	2.5868	2.27724	down
ENSG00000106086	PLEKHA8	8.19598	8.5004	8.11878	5.78417	5.75555	5.2305	up
ENSG00000170162	VGLL2	12.154	11.1754	12.4054	5.15365	5.195	6.13768	up
ENSG00000165271	NOL6	21.9964	20.4022	19.5553	12.9207	14.9253	13.8224	up
ENSG00000108443	RPS6KB1	4.0427	4.63005	4.67902	8.2642	7.76489	7.67085	down
ENSG00000171004	HS6ST2	11.8895	13.5327	13.5292	8.00029	8.32862	7.02067	up
ENSG00000112149	CD83	6.00858	6.60082	6.1291	12.387	15.1052	13.6245	down
ENSG00000057757	PITHD1	31.6655	31.6381	32.0792	19.0702	20.6481	21.7293	up
ENSG00000138764	CCNG2	2.47128	2.17287	2.43841	4.68575	4.76605	5.15651	down
ENSG00000184574	LPAR5	1.49623	0.977729	1.4875	4.55431	4.34794	5.32908	down
ENSG00000070404	FSTL3	5.64239	5.25301	5.15925	10.5136	11.4208	11.7492	down
ENSG00000133121	STARD13	5.4701	6.47786	5.55489	3.0478	3.3392	3.40554	up
ENSG00000128567	PODXL	10.3093	10.988	10.7112	6.92421	6.99718	7.33903	up
ENSG00000084636	COL16A1	2.09051	1.77781	2.11029	4.86481	3.89016	4.07143	down
ENSG00000196417	ZNF765	0.8836	1.04215	0.893998	0.270588	0.260811	0.249459	up
ENSG00000143515	ATP8B2	1.0381	0.986997	0.933051	2.75698	2.47454	2.63039	down
ENSG00000129521	EGLN3	2.43437	2.31415	2.10261	4.57377	4.93483	4.75423	down
ENSG00000120008	WDR11	5.29102	5.87317	5.45258	9.29391	8.41924	8.71794	down
ENSG00000132561	MATN2	6.79386	7.03329	6.93122	4.31744	4.03999	4.17694	up
ENSG00000100325	ASCC2	17.8886	17.4637	16.4192	11.433	12.3642	11.0204	up
ENSG00000105048	TNNT1	9.62704	7.27992	7.26164	17.0717	17.6173	18.258	down
ENSG00000101003	GINS1	15.2185	14.4412	14.4537	8.73184	9.79765	8.9386	up
ENSG00000185745	IFIT1	12.8657	11.5665	12.7967	21.1234	18.69	20.3668	down
ENSG00000172183	ISG20	2.43305	2.04666	2.23627	4.55383	4.90592	4.60038	down
ENSG00000204611	ZNF616	2.08055	1.96638	1.96978	0.538453	0.35545	0.522426	up
ENSG00000135632	SMYD5	22.1922	20.8061	21.7836	12.7707	14.1923	14.8093	up
ENSG00000185404	SP140L	5.59728	5.38858	6.00425	10.6184	9.61847	9.70587	down
ENSG00000159873	CCDC117	12.4938	13.5092	12.4444	7.73593	7.79932	8.31464	up
ENSG00000138759	FRAS1	4.66324	4.88517	5.19834	3.43188	3.03607	3.49358	up
ENSG00000170271	FAXDC2	0.404988	0.483486	0.468923	1.65431	1.62265	1.70552	down
ENSG00000156011	PSD3	2.33514	2.73817	2.36427	1.44824	1.07929	1.21448	up
ENSG00000160214	RRP1	19.5516	18.5462	18.8449	13.0099	13.4049	12.4531	up
ENSG00000197948	FCHSD1	2.38799	2.55202	2.73052	5.65864	5.43909	4.995	down
ENSG00000153879	CEBPG	12.6537	13.1238	11.6751	20.1248	20.9473	19.2795	down
ENSG00000105186	ANKRD27	10.7439	10.3332	10.2357	6.9099	7.44307	7.02301	up
ENSG00000102100	SLC35A2	19.3622	21.1011	19.5357	11.7661	13.514	13.3484	up
ENSG00000246640	PICART1	1.82826	1.47523	1.56749	6.51717	4.65188	5.97495	down
ENSG00000148700	ADD3	5.2913	6.07809	5.62377	9.90851	9.36157	9.65585	down
ENSG00000140563	MCTP2	1.27708	1.19421	1.34072	2.58854	2.46086	2.72611	down
ENSG00000214655	ZSWIM8	5.78461	6.14665	6.09366	9.82926	9.14871	10.2235	down
ENSG00000102978	POLR2C	19.038	18.8129	20.6733	12.5532	13.1066	13.5857	up
ENSG00000165272	AQP3	0.29135	0.167373	0.199416	2.58864	1.62732	2.64039	down
ENSG00000167508	MVD	12.4141	11.3504	11.9575	7.58492	7.64424	7.40319	up
ENSG00000153933	DGKE	3.92924	3.89975	4.11762	2.38533	2.397	2.37309	up
ENSG00000163516	ANKZF1	5.66618	5.2759	5.49633	9.68908	8.89178	9.61509	down
ENSG00000125968	ID1	4.54656	3.17968	4.5461	14.6388	11.7498	12.8591	down
ENSG00000039319	ZFYVE16	3.75354	4.17441	4.05528	6.74785	6.73049	6.18532	down
ENSG00000204568	MRPS18B	51.7679	46.1386	49.4822	32.3889	35.5027	32.03	up
ENSG00000012822	CALCOCO1	3.52674	3.40096	3.2154	6.02053	6.00617	5.73592	down
ENSG00000214013	GANC	1.36842	1.36453	1.28995	2.69154	2.77448	2.90086	down
ENSG00000112419	PHACTR2	3.53963	4.36625	4.37501	2.38071	2.01359	2.32907	up
ENSG00000162654	GBP4	4.53498	4.38918	5.0889	8.74338	8.01842	8.35143	down
ENSG00000160752	FDPS	17.323	16.608	17.6989	11.506	11.6032	10.3439	up
ENSG00000108797	CNTNAP1	3.22561	2.88812	3.13919	6.0355	5.8797	6.09113	down
ENSG00000160588	MPZL3	5.2365	5.24897	5.48868	2.52531	2.38538	2.37765	up
ENSG00000159871	LYPD5	1.49612	1.40783	1.10103	3.64633	3.4528	4.09243	down
ENSG00000120685	PROSER1	11.1538	11.8665	11.3186	7.7449	7.27953	8.36547	up
ENSG00000237506	RPSAP15	71.6202	78.5475	71.0026	47.5223	49.4323	44.5154	up
ENSG00000213859	KCTD11	7.25783	7.97804	7.77628	14.1667	14.7909	13.6138	down
ENSG00000127804	METTL16	8.13679	8.13215	8.71194	5.60084	5.82341	5.6028	up
ENSG00000066136	NFYC	4.88284	4.71455	5.02983	8.73961	8.12657	8.62994	down
ENSG00000133316	WDR74	13.9888	13.9191	13.872	9.02929	9.3847	8.99382	up
ENSG00000221869	CEBPD	6.93829	6.75025	7.31873	2.65428	2.27638	2.91791	up
ENSG00000070010	UFD1	9.00476	9.64176	9.71144	6.74981	6.61875	5.99978	up
ENSG00000131018	SYNE1	0.185193	0.239374	0.210415	0.59682	0.489236	0.48501	down
ENSG00000116649	SRM	51.431	45.605	46.2989	32.3536	32.6016	33.8289	up
ENSG00000182704	TSKU	11.6971	11.6556	11.3923	18.348	17.6754	20.2056	down
ENSG00000132024	CC2D1A	9.14189	7.8655	7.04515	14.1622	13.7365	14.5623	down
ENSG00000101846	STS	0.878359	0.732735	1.00285	2.50196	2.45865	2.55198	down
ENSG00000105397	TYK2	8.10592	8.82745	8.88809	14.4248	12.5109	14.0167	down
ENSG00000121578	B4GALT4	4.54552	4.63833	4.4374	2.50821	2.43318	2.59503	up
ENSG00000164674	SYTL3	10.7518	9.30723	9.96	5.43412	5.09154	4.99979	up
ENSG00000107738	VSIR	1.5685	1.57686	1.69656	4.17117	4.11849	3.65406	down
ENSG00000105364	MRPL4	11.6328	11.6346	11.5917	7.62279	7.13501	6.85761	up
ENSG00000136854	STXBP1	3.36051	3.10236	3.27028	5.74793	5.67895	5.37778	down
ENSG00000137968	SLC44A5	1.12213	0.982237	1.11235	3.06942	2.51464	3.14118	down
ENSG00000101384	JAG1	4.21981	4.17052	3.85884	7.21817	6.5717	6.88648	down
ENSG00000107485	GATA3	4.36446	4.48187	4.59501	1.59942	1.72206	1.77238	up
ENSG00000100196	KDELR3	4.67507	3.3662	3.78363	10.4558	9.7802	10.6309	down
ENSG00000146555	SDK1	1.86408	1.96543	1.93145	1.02245	0.864785	0.869077	up
ENSG00000122641	INHBA	31.4431	38.9451	32.7251	16.9752	19.1414	17.283	up
ENSG00000130363	RSPH3	3.20411	2.98776	3.25718	6.16782	5.79021	5.71194	down
ENSG00000065357	DGKA	2.4457	2.23085	2.37786	4.18791	4.16023	4.39349	down
ENSG00000105676	ARMC6	17.6245	15.8286	16.1967	10.2247	10.9169	11.3508	up
ENSG00000158526	TSR2	43.4958	42.4896	41.7173	27.6363	29.802	24.772	up
ENSG00000145147	SLIT2	2.2022	2.79423	2.62726	1.07805	1.30608	1.06587	up
ENSG00000182378	PLCXD1	5.5806	6.09518	6.00772	3.12296	3.16173	3.64045	up
ENSG00000118620	ZNF430	2.68839	3.06069	3.02821	1.38883	1.07237	1.34002	up
ENSG00000134070	IRAK2	11.5465	10.4296	13.2603	6.78665	6.1006	6.65898	up
ENSG00000104093	DMXL2	2.50232	2.50678	2.77841	4.95464	4.04793	4.56492	down
ENSG00000173898	SPTBN2	4.77494	4.8205	5.16343	3.17055	2.84702	3.01164	up
ENSG00000114529	C3orf52	5.57624	5.86031	5.18819	2.9551	3.19753	2.99241	up
ENSG00000123342	MMP19	0.273889	0.222901	0.249953	1.42985	1.64005	1.44442	down
ENSG00000151422	FER	2.94957	3.26676	3.088	5.15698	4.9661	4.88951	down
ENSG00000173083	HPSE	4.76267	5.46279	5.244	8.93908	9.43809	9.99209	down
ENSG00000140265	ZSCAN29	7.10007	6.82394	7.29642	3.67934	4.40649	4.47384	up
ENSG00000186866	POFUT2	10.9456	10.3874	10.3889	6.60744	6.4477	7.48836	up
ENSG00000007376	RPUSD1	18.8589	17.4771	17.7761	10.8796	10.8129	12.0672	up
ENSG00000154642	C21orf91	2.21844	2.11236	2.50038	4.84198	4.39932	5.04385	down
ENSG00000196182	STK40	15.7294	13.9612	14.4562	9.45691	9.91753	10.5836	up
ENSG00000124383	MPHOSPH10	10.9663	11.4442	12.47	7.56011	7.4682	7.31867	up
ENSG00000103066	PLA2G15	8.76333	8.21995	9.10366	5.30962	4.97631	5.15158	up
ENSG00000189221	MAOA	7.93639	9.23089	8.22811	4.69434	4.93867	5.42819	up
ENSG00000005238	FAM214B	1.96806	1.81606	2.27762	4.27956	4.12918	4.7638	down
ENSG00000179776	CDH5	2.36715	2.4208	2.76693	0.580812	0.754728	1.09708	up
ENSG00000151150	ANK3	0.473406	0.504628	0.547097	1.13099	0.982905	1.13826	down
ENSG00000137547	MRPL15	50.4968	52.5146	51.8686	34.301	35.195	34.9317	up
ENSG00000113742	CPEB4	4.27699	5.48059	4.84869	8.13549	7.99849	8.10678	down
ENSG00000137843	PAK6	0.688891	0.493332	0.732462	2.37754	1.95451	1.97862	down
ENSG00000075188	NUP37	12.9127	13.613	13.4937	8.38788	8.66634	7.9364	up
ENSG00000106789	CORO2A	8.36681	7.01842	7.55778	13.0894	12.0061	12.6749	down
ENSG00000198040	ZNF84	3.43073	3.29458	3.49598	1.87573	1.88027	2.00957	up
ENSG00000153044	CENPH	19.388	19.6551	18.5263	11.7074	11.908	11.8539	up
ENSG00000198242	RPL23A	18.1464	19.6747	18.4016	12.783	11.6055	11.6001	up
ENSG00000131979	GCH1	8.75498	8.22039	8.09254	14.8666	14.619	14.8308	down
ENSG00000138031	ADCY3	11.2051	10.4558	10.072	6.83899	7.14253	7.12712	up
ENSG00000250899	AC125807.2	5.99975	5.87482	6.04826	3.01609	2.6386	2.88993	up
ENSG00000103148	NPRL3	8.74961	7.42443	7.91595	5.26775	4.87132	4.8873	up
ENSG00000174373	RALGAPA1	2.53428	2.59504	2.57996	4.27532	4.06891	4.14941	down
ENSG00000168256	NKIRAS2	12.0751	11.2039	12.3576	8.27442	7.68134	8.14555	up
ENSG00000165949	IFI27	1.96893	1.84647	1.80222	4.32147	5.10827	4.51845	down
ENSG00000148468	FAM171A1	6.45544	7.65151	6.43681	3.06956	3.45145	3.6776	up
ENSG00000176834	VSIG10	2.94818	2.61908	2.76911	5.09252	5.07401	4.84908	down
ENSG00000154358	OBSCN	0.460448	0.39081	0.453875	0.95286	0.815582	1.08148	down
ENSG00000204899	MZT1	32.0439	36.025	37.2328	25.2575	23.6663	22.6846	up
ENSG00000160179	ABCG1	0.676932	0.930737	0.581886	2.28768	2.41946	2.22638	down
ENSG00000131966	ACTR10	9.47424	9.90389	9.84474	15.1877	16.8027	15.6373	down
ENSG00000187678	SPRY4	5.54878	5.68165	4.97242	9.45629	9.53349	8.75041	down
ENSG00000117543	DPH5	9.27343	8.64219	9.88877	5.42849	4.31429	4.41196	up
ENSG00000267100	ILF3-AS1	8.91115	8.3408	7.68508	3.62791	3.53929	3.23788	up
ENSG00000135763	URB2	11.4029	10.698	11.5591	7.65321	6.65243	7.95906	up
ENSG00000213799	ZNF845	2.77537	2.42924	2.65946	1.048	0.583631	0.712631	up
ENSG00000164938	TP53INP1	0.375737	0.496457	0.401193	1.57302	1.97387	1.60446	down
ENSG00000166822	TMEM170A	8.847	8.48736	9.19008	14.1217	14.4563	13.0635	down
ENSG00000102393	GLA	23.1637	25.7197	24.4583	14.6197	16.4325	15.0389	up
ENSG00000214706	IFRD2	17.0227	18.6152	18.2466	12.3899	11.8475	12.6022	up
ENSG00000135775	COG2	2.61829	2.30742	2.65841	4.51596	4.35618	4.31273	down
ENSG00000100034	PPM1F	4.38134	4.2771	3.90302	6.66351	6.53278	7.10862	down
ENSG00000124496	TRERF1	2.93163	3.02648	3.46618	5.6657	5.37964	6.05859	down
ENSG00000166741	NNMT	2.33799	1.86777	1.9403	0.352085	0.330879	0.291788	up
ENSG00000170006	TMEM154	3.45504	3.74836	3.76931	5.93718	6.70175	5.62613	down
ENSG00000255345	AP002957.1	3.42896	2.73225	3.77253	0.749703	0.617319	0.873932	up
ENSG00000112144	ICK	0.856715	0.577449	0.792948	2.38092	2.19122	2.13542	down
ENSG00000173915	USMG5	57.8804	58.3934	59.3643	37.2669	38.8629	39.6899	up
ENSG00000159899	NPR2	0.898636	0.69738	0.936641	2.85851	2.64887	3.16993	down
ENSG00000226964	RHEBP2	24.5766	28.7915	25.4965	52.2432	53.4429	49.6841	down
ENSG00000257267	ZNF271P	2.20834	2.23655	2.28853	1.00877	1.03714	0.897019	up
ENSG00000196247	ZNF107	3.57333	4.8497	4.60622	2.46638	1.84303	1.99425	up
ENSG00000111319	SCNN1A	4.75981	3.9303	4.37222	8.54843	7.05694	8.60782	down
ENSG00000139318	DUSP6	3.99911	4.0601	4.02117	7.07234	7.5621	7.96338	down
ENSG00000159788	RGS12	1.08039	1.1495	1.37173	2.35371	2.36892	2.40076	down
ENSG00000171700	RGS19	12.2288	10.9347	12.2651	4.37092	4.63551	6.71975	up
ENSG00000172954	LCLAT1	7.01991	7.59518	7.39474	4.94761	4.557	5.05523	up
ENSG00000197301	AC090673.1	0.979709	0.964621	0.919435	3.07699	2.45475	2.33487	down
ENSG00000081923	ATP8B1	7.66711	7.90135	8.38266	5.11782	5.5174	4.9739	up
ENSG00000164045	CDC25A	10.4344	11.6803	10.9488	7.0209	7.13175	6.65201	up
ENSG00000110944	IL23A	4.05541	4.54149	4.5747	10.8769	13.9953	12.4191	down
ENSG00000104450	SPAG1	6.71417	6.99232	7.42712	11.4743	11.9225	11.0557	down
ENSG00000115145	STAM2	5.72369	5.47435	5.37629	9.19717	8.26349	9.30621	down
ENSG00000198719	DLL1	11.1819	9.79832	9.64703	18.8559	15.9276	17.8924	down
ENSG00000163900	TMEM41A	6.04558	5.84458	6.01538	3.87565	3.88504	4.11185	up
ENSG00000134762	DSC3	3.46293	3.19489	3.33486	5.81706	6.10492	5.67336	down
ENSG00000128607	KLHDC10	8.74164	8.92698	8.49118	6.03341	5.68825	6.03529	up
ENSG00000178188	SH2B1	7.09544	7.16755	7.69803	4.90853	4.24454	5.00666	up
ENSG00000225648	SBDSP1	29.4095	30.8517	30.9617	19.6485	17.9811	18.1376	up
ENSG00000144228	SPOPL	3.75891	3.76946	4.06231	6.32602	6.88887	7.12103	down
ENSG00000173267	SNCG	4.49552	4.22472	3.98	12.0534	10.895	11.2961	down
ENSG00000204519	ZNF551	4.74893	4.35795	3.79423	2.11429	2.05104	1.72524	up
ENSG00000135241	PNPLA8	6.89107	7.53302	7.56131	11.9673	11.5532	11.1546	down
ENSG00000117054	ACADM	6.9686	6.46781	7.78845	11.7106	11.8601	11.7392	down
ENSG00000274180	NATD1	1.40873	1.56532	1.23149	3.30872	3.65624	3.52102	down
ENSG00000164761	TNFRSF11B	3.34091	1.77687	2.8296	0.295379	0.523859	0.579391	up
ENSG00000165025	SYK	6.01151	5.80839	5.63717	9.71516	9.35557	9.74589	down
ENSG00000095059	DHPS	13.7841	12.0642	12.2566	21.6889	19.6423	20.575	down
ENSG00000174307	PHLDA3	8.66045	7.35961	7.81497	13.9602	13.3374	14.5316	down
ENSG00000197019	SERTAD1	8.73366	11.7069	9.99849	18.7778	19.2497	19.0602	down
ENSG00000101464	PIGU	20.5215	20.0874	19.0601	13.0842	13.9014	12.4253	up
ENSG00000165097	KDM1B	6.57741	6.7591	6.21376	11.4768	11.5186	10.1235	down
ENSG00000126107	HECTD3	8.7014	8.03588	7.72846	12.5127	13.2913	13.0467	down
ENSG00000146872	TLK2	6.28338	5.63724	6.28689	3.89317	4.03043	4.06281	up
ENSG00000065054	SLC9A3R2	6.16204	5.72897	5.806	10.5669	11.6082	10.0214	down
ENSG00000187837	HIST1H1C	23.918	22.137	21.8277	44.223	44.8316	42.862	down
ENSG00000100577	GSTZ1	2.88244	2.63042	2.94115	1.40182	1.52674	1.52259	up
ENSG00000006194	ZNF263	7.55422	6.50954	6.77632	4.46721	4.34823	4.52821	up
ENSG00000257093	KIAA1147	8.93796	8.6608	7.81853	6.03389	5.32199	5.64684	up
ENSG00000272405	AL365181.3	6.63804	7.16774	6.07086	3.01032	3.0376	3.61953	up
ENSG00000175066	GK5	4.1498	4.43895	4.62482	3.06427	2.93929	2.79681	up
ENSG00000198276	UCKL1	9.31997	9.36963	8.16052	15.5944	14.6615	15.1653	down
ENSG00000103356	EARS2	8.37973	9.15136	8.40679	5.51533	5.40509	5.99148	up
ENSG00000160796	NBEAL2	3.65516	3.51867	3.65117	6.08383	5.34444	6.16542	down
ENSG00000166920	C15orf48	6.20181	6.10405	4.86228	1.41725	1.46651	1.67874	up
ENSG00000081307	UBA5	4.8465	5.45557	5.55922	8.46787	8.74303	8.36844	down
ENSG00000197461	PDGFA	2.70099	1.69712	2.335	5.38503	5.25847	5.33484	down
ENSG00000062725	APPBP2	3.0541	3.00214	2.8556	4.81296	5.33968	4.80966	down
ENSG00000166272	WBP1L	6.43356	6.71111	6.21943	10.593	10.5285	11.2945	down
ENSG00000178038	ALS2CL	2.2	2.55667	2.05009	5.13471	3.85325	4.31865	down
ENSG00000104356	POP1	9.36864	9.15343	9.16991	6.26184	5.9187	6.00893	up
ENSG00000157617	C2CD2	5.89362	5.51911	5.8579	3.56189	3.77262	4.02154	up
ENSG00000228742	LINC02577	4.52445	4.16807	4.22009	1.57773	2.14509	1.70175	up
ENSG00000091947	TMEM101	15.6911	14.2377	14.843	9.2883	9.79972	9.88495	up
ENSG00000109501	WFS1	4.53662	3.81423	3.95901	7.38692	7.39055	9.117	down
ENSG00000067208	EVI5	2.49596	2.53147	2.70215	4.6258	4.54365	4.36203	down
ENSG00000107281	NPDC1	9.6844	7.83357	8.49061	4.31822	4.32868	4.76361	up
ENSG00000204634	TBC1D8	3.80963	3.9112	3.82482	6.38074	6.63111	6.82339	down
ENSG00000137941	TTLL7	0.797578	0.755345	0.891646	1.99226	1.78943	1.72758	down
ENSG00000138061	CYP1B1	1.66165	1.41585	1.89322	0.534033	0.4925	0.588285	up
ENSG00000146278	PNRC1	3.91019	4.01292	4.35185	7.85744	8.28536	8.54006	down
ENSG00000175602	CCDC85B	178.763	140.163	149.612	292.717	296.722	318.001	down
ENSG00000095752	IL11	1.14066	1.21554	1.46464	3.94395	3.9294	4.02279	down
ENSG00000104679	R3HCC1	8.78096	10.4582	9.30227	4.9091	5.21478	5.20653	up
ENSG00000229152	ANKRD10-IT1	18.8133	21.5171	19.3413	43.1167	34.6091	38.3278	down
ENSG00000267519	AC020916.1	8.03749	8.3911	8.22843	15.8954	16.9865	14.7359	down
ENSG00000247315	ZCCHC3	12.6446	10.3559	11.072	6.43484	7.10315	6.75882	up
ENSG00000069974	RAB27A	7.43599	8.76527	8.45885	5.05387	5.0776	5.54065	up
ENSG00000127952	STYXL1	14.3321	14.1064	13.8199	8.58347	8.25501	6.81667	up
ENSG00000107833	NPM3	56.2062	57.3638	58.389	30.7324	39.4106	38.4068	up
ENSG00000167775	CD320	25.0211	21.6301	24.3608	15.8538	14.9874	16.3434	up
ENSG00000010539	ZNF200	3.94144	4.83663	4.31415	2.76706	2.34439	2.12333	up
ENSG00000229644	NAMPTP1	16.4332	17.7635	15.0966	9.70912	10.8852	9.59048	up
ENSG00000138347	MYPN	0.776777	0.8243	1.19094	0.15467	0.228007	0.185602	up
ENSG00000134996	OSTF1	28.0878	29.9094	30.3233	43.9748	46.8151	47.8343	down
ENSG00000120437	ACAT2	14.3724	14.8337	13.6635	9.87633	10.3945	9.35747	up
ENSG00000205220	PSMB10	9.1746	8.56231	9.16956	17.055	17.131	15.628	down
ENSG00000188130	MAPK12	7.0542	6.56527	6.7472	5.03698	4.7144	4.23389	up
ENSG00000166275	BORCS7	2.72267	2.57883	2.95395	6.57041	6.06323	6.33885	down
ENSG00000180998	GPR137C	0.255818	0.148374	0.235706	0.995707	1.03971	1.1214	down
ENSG00000005812	FBXL3	4.91291	5.46673	5.30134	8.20832	8.20092	8.17813	down
ENSG00000196214	ZNF766	1.99374	2.03777	1.83883	0.665541	0.921725	0.857489	up
ENSG00000158825	CDA	24.2976	24.7451	28.5578	43.0224	46.4698	44.0866	down
ENSG00000174791	RIN1	2.15034	2.1618	2.31677	4.66277	3.95588	5.07944	down
ENSG00000134369	NAV1	0.111267	0.0763924	0.111821	0.43198	0.384275	0.329732	down
ENSG00000160193	WDR4	16.3796	16.8248	15.7808	11.0027	10.9824	10.3134	up
ENSG00000110400	NECTIN1	3.18872	2.77616	2.62337	5.2381	5.16718	4.84086	down
ENSG00000133321	RARRES3	12.759	8.86574	10.4282	20.9661	22.5535	22.5453	down
ENSG00000162069	BICDL2	1.90987	1.54126	1.44416	4.46484	3.47344	3.85562	down
ENSG00000157657	ZNF618	5.01131	5.26219	5.87039	3.74242	3.19961	3.70997	up
ENSG00000108175	ZMIZ1	3.45262	3.48765	3.26086	5.48845	4.9947	5.58631	down
ENSG00000096092	TMEM14A	18.7961	18.2787	15.1858	32.052	33.1033	32.4946	down
ENSG00000006468	ETV1	1.81864	1.99396	2.27095	3.76076	3.64264	3.59066	down
ENSG00000134955	SLC37A2	0.63124	0.759602	0.632371	2.1475	1.67769	1.92305	down
ENSG00000100292	HMOX1	7.55022	7.00461	7.13778	13.6212	12.8243	12.7494	down
ENSG00000103811	CTSH	4.8503	5.14646	5.07385	3.12882	2.84134	3.02457	up
ENSG00000104936	DMPK	3.12696	3.19637	3.07681	5.42008	5.54409	5.81049	down
ENSG00000158555	GDPD5	1.20423	1.41552	1.27228	2.65605	2.42756	2.56307	down
ENSG00000197536	C5orf56	1.08363	0.925679	1.23644	2.21199	2.4093	2.26294	down
ENSG00000153006	SREK1IP1	3.78361	4.26705	3.93546	6.68158	6.13392	6.73691	down
ENSG00000107077	KDM4C	2.21352	2.1363	2.44914	3.69608	4.02315	3.95403	down
ENSG00000124171	PARD6B	9.77314	10.577	9.68619	6.5647	6.92121	6.58503	up
ENSG00000135913	USP37	4.41426	4.62901	4.54416	2.89707	2.94568	3.10309	up
ENSG00000114098	ARMC8	3.3969	3.86287	3.74121	5.655	5.74062	5.93437	down
ENSG00000124920	MYRF	0.718882	0.682562	0.716194	1.67801	1.45297	1.67475	down
ENSG00000005469	CROT	1.89692	1.98084	2.33368	4.23149	4.11242	4.82927	down
ENSG00000169826	CSGALNACT2	7.82501	8.86852	8.64094	13.2083	13.9308	13.7007	down
ENSG00000153179	RASSF3	10.2806	10.8427	10.9289	7.15901	7.35919	6.94554	up
ENSG00000106366	SERPINE1	24.2398	27.2111	21.8547	15.3838	17.9644	14.9314	up
ENSG00000204681	GABBR1	1.44601	1.56943	1.65447	3.07896	2.93438	2.97034	down
ENSG00000014919	COX15	15.6091	15.1496	13.9647	9.74959	10.4206	10.8542	up
ENSG00000204860	FAM201A	6.49412	6.25802	6.43538	3.85701	2.9458	3.66163	up
ENSG00000148344	PTGES	2.31394	1.42161	2.06332	5.79321	6.01101	5.7708	down
ENSG00000174799	CEP135	5.35287	5.8777	5.91323	4.22276	3.36105	3.46545	up
ENSG00000126709	IFI6	33.7425	30.6647	33.7508	57.9958	49.1292	66.7294	down
ENSG00000171903	CYP4F11	4.11572	3.97032	3.75534	6.93855	7.57895	7.28877	down
ENSG00000147231	CXorf57	1.00447	1.24966	0.902364	2.63393	2.8924	2.76759	down
ENSG00000085382	HACE1	2.03816	1.8302	2.33227	4.00503	3.58956	3.68793	down
ENSG00000100299	ARSA	9.10267	8.02294	8.36404	14.6563	13.3961	14.9269	down
ENSG00000164292	RHOBTB3	5.43596	6.10297	5.07673	3.87597	3.26574	3.53808	up
ENSG00000152527	PLEKHH2	0.458475	0.535662	0.575875	1.26704	1.32903	1.45891	down
ENSG00000143013	LMO4	4.70088	4.43187	4.76481	7.89566	7.37389	7.41327	down
ENSG00000125775	SDCBP2	0.964652	0.346354	0.418164	3.05067	2.81535	2.69183	down
ENSG00000131437	KIF3A	4.17477	5.08999	5.10691	8.40841	7.71543	7.56413	down
ENSG00000031081	ARHGAP31	1.6623	1.49491	1.36266	0.622895	0.638127	0.719129	up
ENSG00000055163	CYFIP2	0.272803	0.309269	0.305905	0.881084	0.944553	0.904939	down
ENSG00000205403	CFI	0.770518	0.695581	0.738338	2.32069	2.64203	2.16419	down
ENSG00000198682	PAPSS2	7.80514	9.077	8.99502	5.47471	5.3145	5.27927	up
ENSG00000074855	ANO8	2.14168	2.10388	2.79104	4.52821	5.81946	4.84243	down
ENSG00000128965	CHAC1	6.57304	6.51876	5.90131	12.1101	12.202	12.0657	down
ENSG00000232480	TGFB2-AS1	7.54836	11.1079	10.1683	1.84513	1.5028	2.11726	up
ENSG00000169220	RGS14	2.88862	3.12988	2.62958	6.24234	5.35869	6.05653	down
ENSG00000180233	ZNRF2	6.52862	6.39767	5.76623	10.497	10.958	10.2992	down
ENSG00000149679	CABLES2	3.67052	3.771	4.50451	7.46704	7.24696	7.78941	down
ENSG00000218510	LINC00339	2.42829	3.33634	3.16455	1.24576	0.889541	1.11401	up
ENSG00000164615	CAMLG	14.2664	14.2321	14.7484	9.34147	9.01621	8.61374	up
ENSG00000163378	EOGT	2.04012	2.46336	2.29625	4.35809	4.32302	4.46842	down
ENSG00000065320	NTN1	5.13589	4.97132	4.39084	2.69694	2.97584	2.93561	up
ENSG00000151883	PARP8	2.93883	2.91185	2.94384	4.86733	4.55257	4.58023	down
ENSG00000122694	GLIPR2	1.07706	0.701816	0.802729	2.56513	3.18257	3.13112	down
ENSG00000155330	C16orf87	1.43268	1.56377	1.37284	3.08093	3.03649	2.72	down
ENSG00000280693	SH3PXD2A-AS1	0.219878	0.0552625	0.0526739	1.82531	2.09112	1.3003	down
ENSG00000214814	FER1L6	0.0704903	0.0303711	0.0192989	0.509537	0.681028	0.638826	down
ENSG00000239713	APOBEC3G	7.8787	6.44471	8.11883	12.3103	11.8191	11.6045	down
ENSG00000069812	HES2	0.123964	0.158613	0.334762	1.33053	1.02413	1.07843	down
ENSG00000219481	NBPF1	2.70939	2.84422	3.2943	4.67076	4.81916	4.58172	down
ENSG00000155846	PPARGC1B	1.5932	1.65872	1.73957	0.867144	0.934189	0.940395	up
ENSG00000184497	TMEM255B	0.744217	0.790215	0.84134	2.0274	1.68771	2.13986	down
ENSG00000103502	CDIPT	14.8257	13.1176	13.3636	8.82848	8.57876	9.81285	up
ENSG00000075407	ZNF37A	2.22669	2.32216	2.70475	1.35382	1.1716	1.58951	up
ENSG00000184349	EFNA5	4.77598	4.59734	5.23177	2.72567	2.86776	3.0329	up
ENSG00000065029	ZNF76	5.78014	6.03652	6.02037	4.04002	3.69889	4.08218	up
ENSG00000183722	LHFPL6	11.4693	11.741	13.2987	6.56965	7.19431	7.60195	up
ENSG00000047634	SCML1	8.92336	10.219	9.33671	6.52033	6.54784	6.55533	up
ENSG00000213390	ARHGAP19	4.6933	4.83751	4.45941	2.35394	3.0383	2.6666	up
ENSG00000196693	ZNF33B	4.79725	5.93633	5.38413	3.34815	3.24775	3.69902	up
ENSG00000151746	BICD1	1.90359	1.77568	1.93299	1.15309	1.01577	1.03867	up
ENSG00000148339	SLC25A25	12.3448	10.9213	10.8001	7.62577	8.19213	7.55257	up
ENSG00000149633	KIAA1755	0.96493	0.833655	0.881288	0.150988	0.27881	0.291802	up
ENSG00000079308	TNS1	0.261787	0.227829	0.235877	0.733155	0.73906	0.596569	down
ENSG00000197594	ENPP1	0.205709	0.177261	0.147838	0.743479	0.830677	0.710945	down
ENSG00000181666	HKR1	4.08594	4.23528	4.42599	2.44342	2.85161	2.17391	up
ENSG00000171346	KRT15	0.65511	0.623937	0.784687	2.15353	1.50293	1.91854	down
ENSG00000119669	IRF2BPL	6.44958	6.11554	6.2083	11.1717	9.23163	11.1744	down
ENSG00000172667	ZMAT3	2.94372	3.30235	3.46242	5.00097	5.29344	5.26395	down
ENSG00000143314	MRPL24	27.2495	26.0936	24.3201	16.6742	18.386	15.7706	up
ENSG00000090924	PLEKHG2	2.61618	2.37044	2.60212	4.26594	3.98232	4.47229	down
ENSG00000170385	SLC30A1	8.34862	9.32195	9.04528	6.1957	6.10485	6.14003	up
ENSG00000154556	SORBS2	1.05623	1.06186	1.22153	0.560555	0.531123	0.626587	up
ENSG00000233426	EIF3FP3	12.7366	12.2968	11.1294	4.6726	5.03966	6.03292	up
ENSG00000132329	RAMP1	22.665	18.864	19.7311	12.2325	11.3751	11.2559	up
ENSG00000140479	PCSK6	3.25864	3.16495	3.12255	2.17362	2.22266	1.98943	up
ENSG00000196449	YRDC	21.7907	24.7248	22.1916	14.2819	14.7749	15.9668	up
ENSG00000110492	MDK	11.4598	10.7119	12.0181	17.6086	22.6652	19.4226	down
ENSG00000006459	KDM7A	0.852944	0.993908	1.10215	2.11841	2.07575	1.98012	down
ENSG00000111731	C2CD5	3.87654	4.25066	4.44029	7.13705	6.2017	7.3185	down
ENSG00000184012	TMPRSS2	0.826795	0.911317	0.973627	0.231018	0.231578	0.171372	up
ENSG00000175309	PHYKPL	2.47303	2.60287	2.90485	4.77049	4.08467	5.11539	down
ENSG00000171444	MCC	2.35888	2.49686	2.18972	3.9989	3.82883	3.73132	down
ENSG00000116701	NCF2	5.20268	5.43962	5.76312	9.54288	11.1493	9.44276	down
ENSG00000073536	NLE1	7.74082	8.63428	7.77023	5.58501	5.3746	5.32488	up
ENSG00000173068	BNC2	0.831115	0.703615	0.792593	0.264094	0.264734	0.39337	up
ENSG00000131788	PIAS3	4.13412	5.52028	5.22524	8.9967	8.50927	8.35843	down
ENSG00000119138	KLF9	1.40118	1.47967	1.12829	3.06583	3.52118	2.81061	down
ENSG00000059769	DNAJC25	10.0614	10.0913	9.27992	5.63844	5.85129	5.90317	up
ENSG00000165338	HECTD2	0.960169	1.02893	1.00095	2.22454	1.85641	1.82088	down
ENSG00000182901	RGS7	1.15952	1.76044	1.63262	0.0748351	0.300066	0.0254437	up
ENSG00000130956	HABP4	2.55393	2.26548	2.26013	0.918526	0.952501	0.856122	up
ENSG00000162738	VANGL2	0.593363	0.825957	0.415502	1.9246	1.84486	1.98761	down
ENSG00000115598	IL1RL2	4.47094	4.70328	5.45464	1.91923	2.50835	1.8337	up
ENSG00000158856	DMTN	2.04339	2.561	2.28439	4.43732	4.56323	4.89221	down
ENSG00000107815	TWNK	13.5486	11.9444	13.4488	9.04542	8.7553	8.79668	up
ENSG00000154265	ABCA5	1.45411	1.60153	1.61526	2.61659	2.71591	2.55438	down
ENSG00000136044	APPL2	3.80539	4.12455	3.5439	6.65651	6.82343	6.26534	down
ENSG00000125726	CD70	4.2956	3.51877	4.64977	9.39184	10.5074	9.15193	down
ENSG00000047617	ANO2	0.944937	0.793276	0.905472	0.102691	0.277938	0.178065	up
ENSG00000198286	CARD11	3.3399	3.52689	3.13839	1.55569	1.69625	1.75382	up
ENSG00000115750	TAF1B	4.81293	4.40145	4.19527	7.71307	7.55748	7.91563	down
ENSG00000140406	TLNRD1	6.16255	5.04482	5.26646	8.64401	9.03706	9.65522	down
ENSG00000108448	TRIM16L	6.75635	6.18387	7.28345	4.22881	3.94158	4.26795	up
ENSG00000114251	WNT5A	2.0347	2.16148	2.15495	1.25046	0.835657	0.912303	up
ENSG00000142546	NOSIP	13.6699	11.9114	12.0544	7.59068	8.21537	9.37728	up
ENSG00000144401	METTL21A	2.59941	2.64931	2.46508	1.2378	1.25027	1.51313	up
ENSG00000168067	MAP4K2	5.6162	4.31669	4.83203	7.71742	7.62668	8.32567	down
ENSG00000138756	BMP2K	1.70453	1.63964	1.62746	2.97964	2.68234	3.15128	down
ENSG00000164603	BMT2	2.97454	2.88676	2.32822	5.46404	5.27499	5.33577	down
ENSG00000167815	PRDX2	11.6161	12.5854	12.7212	19.2117	19.6274	20.441	down
ENSG00000214193	SH3D21	3.54108	3.57364	3.11912	7.16417	5.56964	6.34088	down
ENSG00000102934	PLLP	0.153732	0.112401	0.294623	0.729256	0.797479	0.931672	down
ENSG00000173137	ADCK5	3.31114	3.66389	3.44968	7.5431	7.60834	6.23635	down
ENSG00000060656	PTPRU	1.49553	1.29264	1.44181	2.91271	2.89086	2.71601	down
ENSG00000172366	MCRIP2	6.70587	5.57338	5.78786	3.89178	3.47911	3.67023	up
ENSG00000120526	NUDCD1	9.77357	11.3575	10.7597	6.77208	7.3687	7.55688	up
ENSG00000115255	REEP6	2.11489	2.52638	2.55109	5.61289	5.04806	6.39391	down
ENSG00000181333	HEPHL1	0.74101	0.756419	0.62267	2.13911	2.03588	1.66705	down
ENSG00000136933	RABEPK	10.714	10.4289	10.3009	7.02583	6.91032	7.03143	up
ENSG00000183943	PRKX	1.31274	1.31974	1.06787	2.92694	2.46499	2.57927	down
ENSG00000122778	KIAA1549	1.26997	1.19786	1.53643	2.28464	2.63214	2.39885	down
ENSG00000136944	LMX1B	0.543492	0.409791	0.440671	1.47638	1.33638	1.48342	down
ENSG00000128805	ARHGAP22	0.368316	0.334154	0.464839	1.06061	1.28152	1.40057	down
ENSG00000026950	BTN3A1	5.07507	4.54994	5.10522	8.3375	7.38263	7.85455	down
ENSG00000100055	CYTH4	0.0593415	0.0696006	0.0852947	0.802788	0.647967	0.42537	down
ENSG00000188015	S100A3	4.08352	4.23357	3.97412	11.2997	9.77635	11.3884	down
ENSG00000105246	EBI3	1.09149	1.00189	1.27328	5.40282	4.01178	4.4903	down
ENSG00000171124	FUT3	7.1929	7.15241	6.61078	11.5492	12.6127	10.9372	down
ENSG00000085185	BCORL1	1.08212	1.24877	1.30711	2.43406	2.27085	2.57285	down
ENSG00000163412	EIF4E3	0.700974	0.750174	0.758369	1.43019	1.53521	1.68976	down
ENSG00000232119	MCTS1	13.5528	14.5967	15.0449	10.3018	9.23735	9.88421	up
ENSG00000102390	PBDC1	32.4202	32.644	33.5943	23.6931	21.7668	22.1483	up
ENSG00000163219	ARHGAP25	0.324116	0.191012	0.331999	1.07213	1.11016	1.21373	down
ENSG00000176826	FKBP9P1	6.11453	6.00539	5.09933	3.41786	3.12821	2.51991	up
ENSG00000138744	NAAA	3.94929	3.95659	3.71888	1.77186	2.16604	2.17461	up
ENSG00000164741	DLC1	2.40039	2.40361	2.0035	1.15976	1.4142	1.43387	up
ENSG00000163584	RPL22L1	9.14269	9.58646	8.73575	5.10885	5.31501	5.46449	up
ENSG00000158161	EYA3	6.84248	6.80335	8.02477	4.75583	5.07525	4.98229	up
ENSG00000163743	RCHY1	4.54799	5.00146	5.07846	2.76894	3.04046	3.39314	up
ENSG00000143409	MINDY1	1.75153	1.66393	1.92474	3.9299	4.10922	3.64562	down
ENSG00000164941	INTS8	3.23028	3.53564	3.63725	5.40587	6.24572	5.28072	down
ENSG00000115392	FANCL	6.21464	8.55892	7.38335	14.6203	11.8794	14.3422	down
ENSG00000109458	GAB1	1.86673	1.68296	2.01958	3.21834	3.02888	3.24383	down
ENSG00000213937	CLDN9	2.73459	2.80893	2.13618	6.58001	5.87354	5.97648	down
ENSG00000106003	LFNG	0.998331	1.12911	0.819974	3.04442	2.50548	2.76025	down
ENSG00000086619	ERO1B	3.26208	3.86222	3.92092	6.29035	6.17347	6.1839	down
ENSG00000123080	CDKN2C	5.06864	5.35412	5.08572	9.13749	8.18933	9.41889	down
ENSG00000186283	TOR3A	20.192	15.123	16.427	10.8231	12.0986	11.8758	up
ENSG00000173065	FAM222B	4.98389	5.05488	5.47463	7.68845	8.40771	8.19861	down
ENSG00000135074	ADAM19	1.4316	1.45513	1.62192	0.792079	0.493115	0.637827	up
ENSG00000181588	MEX3D	11.8874	10.962	11.2066	6.67127	7.9978	7.0575	up
ENSG00000008323	PLEKHG6	1.98822	1.56741	1.83665	3.98067	3.49152	3.98334	down
ENSG00000167608	TMC4	5.2337	4.98151	4.74816	9.1882	8.51652	8.4732	down
ENSG00000167964	RAB26	1.12659	0.763269	1.0326	2.89154	3.00206	3.39701	down
ENSG00000146232	NFKBIE	10.3406	10.5381	10.0444	15.8779	16.6898	15.8146	down
ENSG00000181773	GPR3	9.33454	9.41325	7.53673	4.13038	4.81015	4.92543	up
ENSG00000138134	STAMBPL1	2.57304	2.30579	2.18855	4.15491	4.24644	4.0929	down
ENSG00000144452	ABCA12	0.685959	0.579015	0.589099	1.569	1.40184	1.28029	down
ENSG00000129219	PLD2	2.92951	3.44642	2.93856	5.96604	5.7829	5.02641	down
ENSG00000166562	SEC11C	6.20009	6.11091	6.14825	4.14364	3.69691	3.93599	up
ENSG00000177614	PGBD5	0.571389	0.455212	0.568187	0.11933	0.131011	0.197063	up
ENSG00000167842	MIS12	7.81698	7.27651	7.69395	11.8619	13.7059	11.684	down
ENSG00000184178	SCFD2	6.71516	5.9816	6.96634	3.52931	3.76024	4.01128	up
ENSG00000056558	TRAF1	3.09913	3.4671	2.7524	5.13947	5.57127	5.16094	down
ENSG00000153071	DAB2	2.55832	2.62752	2.33798	4.13685	4.08012	4.29595	down
ENSG00000109065	NAT9	9.91736	9.54658	8.8254	6.36148	6.04294	6.71519	up
ENSG00000116675	DNAJC6	5.5028	6.43946	6.49046	4.20279	4.14816	4.27739	up
ENSG00000185101	ANO9	2.57204	2.4081	2.80327	5.6917	4.89635	3.9794	down
ENSG00000173875	ZNF791	5.39432	5.5153	6.20636	4.11976	3.46084	3.80755	up
ENSG00000047230	CTPS2	3.9148	3.72443	4.16459	2.23826	2.29043	2.44948	up
ENSG00000160325	CACFD1	2.0946	1.68809	2.22276	4.32481	4.49992	4.13207	down
ENSG00000084764	MAPRE3	4.93249	4.76396	4.03439	7.48369	8.30226	8.80765	down
ENSG00000124406	ATP8A1	0.119702	0.04376	0.156413	0.590771	0.488711	0.462174	down
ENSG00000100767	PAPLN	0.64899	0.572881	0.546046	1.46004	1.29631	1.59986	down
ENSG00000205436	EXOC3L4	1.75097	1.33783	1.34228	4.76214	3.45999	3.12526	down
ENSG00000089127	OAS1	2.30334	2.03081	2.07731	3.93425	4.07394	4.1321	down
ENSG00000185163	DDX51	6.1939	5.62058	5.55911	3.88529	3.91494	3.98355	up
ENSG00000151151	IPMK	4.22255	4.84435	4.34133	6.92293	6.89771	7.1361	down
ENSG00000150756	FAM173B	5.56869	6.8922	6.37962	3.1047	2.5107	3.64578	up
ENSG00000090238	YPEL3	1.24511	1.19397	1.10133	2.88758	2.93506	3.39843	down
ENSG00000166974	MAPRE2	2.92837	3.05301	3.35406	5.24885	5.00109	5.22656	down
ENSG00000089094	KDM2B	2.62557	2.68003	2.45163	1.67385	1.77716	1.76983	up
ENSG00000108799	EZH1	5.06619	5.32111	5.6651	3.68598	3.57512	3.73154	up
ENSG00000172301	COPRS	25.3607	21.9453	21.2842	13.9501	15.7376	14.0003	up
ENSG00000122034	GTF3A	21.4213	17.0446	17.8805	10.8518	13.3241	13.2083	up
ENSG00000149177	PTPRJ	1.07046	1.07616	1.08645	0.367239	0.475221	0.538034	up
ENSG00000111981	ULBP1	1.66783	1.96916	1.80259	4.00693	3.87318	4.39981	down
ENSG00000159164	SV2A	0.669464	0.698428	0.78675	1.86416	1.9888	1.86068	down
ENSG00000166261	ZNF202	3.80203	4.49756	4.33545	2.63186	2.16952	2.38469	up
ENSG00000168143	FAM83B	5.86827	6.49917	6.61877	10.8915	9.759	10.6748	down
ENSG00000132613	MTSS1L	4.1809	4.33797	4.41509	2.44136	2.35711	2.84403	up
ENSG00000226950	DANCR	17.6535	13.9139	15.613	10.2605	9.89084	10.5516	up
ENSG00000175130	MARCKSL1	11.0463	9.12207	10.7911	17.0886	18.0017	17.7387	down
ENSG00000161513	FDXR	3.87715	3.60845	3.42319	6.71069	6.76273	6.13488	down
ENSG00000181690	PLAG1	2.03813	2.36963	2.21391	3.90337	3.55936	3.74721	down
ENSG00000102890	ELMO3	10.5066	9.06388	8.50325	15.5906	15.0283	14.8591	down
ENSG00000117016	RIMS3	2.18132	1.85427	1.86425	3.38258	3.65776	3.4502	down
ENSG00000104081	BMF	0.23492	0.258665	0.321584	1.0967	0.992965	0.99834	down
ENSG00000131115	ZNF227	2.1878	2.07861	2.11947	1.03909	0.939987	0.969386	up
ENSG00000205978	NYNRIN	0.474909	0.400433	0.389015	1.09007	1.18175	1.11186	down
ENSG00000253522	MIR3142HG	3.68092	3.00835	3.85707	1.36786	1.4831	1.08199	up
ENSG00000171421	MRPL36	22.9485	21.4888	21.655	15.0216	13.8109	14.8989	up
ENSG00000118777	ABCG2	0.87982	0.732878	0.67446	2.18616	2.00552	1.79741	down
ENSG00000229544	NKX1-2	3.91252	4.07904	4.49546	2.3677	1.95234	2.04499	up
ENSG00000171105	INSR	1.17192	1.00818	1.12297	2.00365	2.10708	1.97474	down
ENSG00000110002	VWA5A	0.609053	0.698403	0.373879	1.63518	1.82015	1.3609	down
ENSG00000163634	THOC7	15.8141	14.4562	15.841	10.6936	9.34797	9.3649	up
ENSG00000102312	PORCN	3.94623	3.3976	3.18027	6.76254	7.01415	6.26671	down
ENSG00000103145	HCFC1R1	6.37828	3.80461	4.84877	12.4164	10.1998	11.3387	down
ENSG00000139625	MAP3K12	0.473955	0.345833	0.498112	1.32964	1.03397	1.20005	down
ENSG00000188856	RPSAP47	47.8276	53.7392	42.7397	34.0698	31.3969	32.1685	up
ENSG00000179532	DNHD1	0.633272	0.652251	0.794226	0.363234	0.354273	0.31709	up
ENSG00000156453	PCDH1	2.16773	1.93022	2.0772	4.18938	3.62141	3.50729	down
ENSG00000167981	ZNF597	3.78004	4.15576	3.37857	2.06228	2.35926	2.07973	up
ENSG00000129472	RAB2B	5.94147	6.46523	6.45352	10.3201	9.48892	10.0908	down
ENSG00000163683	SMIM14	2.88305	2.83461	2.91901	4.69255	4.6177	4.66938	down
ENSG00000071073	MGAT4A	1.98051	1.93381	1.74621	1.14726	1.07649	0.972898	up
ENSG00000182568	SATB1	0.472602	0.438572	0.335293	0.895791	1.04682	0.933243	down
ENSG00000185507	IRF7	3.5707	3.79952	4.33251	7.38147	7.05634	7.70355	down
ENSG00000104361	NIPAL2	1.93717	1.90373	1.75198	3.7285	3.68003	3.17115	down
ENSG00000237945	LINC00649	0.756572	0.726419	0.757558	1.27696	1.36988	1.63611	down
ENSG00000198039	ZNF273	1.24657	1.36649	1.45095	0.705291	0.617695	0.636093	up
ENSG00000169248	CXCL11	3.67264	3.27483	3.88648	10.0323	6.88437	7.31407	down
ENSG00000164182	NDUFAF2	27.8007	26.8044	29.7399	15.7268	17.0311	20.2286	up
ENSG00000184678	HIST2H2BE	5.36018	5.91924	5.40244	9.71992	10.4772	9.76492	down
ENSG00000182903	ZNF721	2.29813	2.51169	2.76868	1.43746	1.42079	1.27139	up
ENSG00000119771	KLHL29	1.74474	2.04177	1.76153	2.91838	3.15228	3.0004	down
ENSG00000185133	INPP5J	0.732925	0.698718	0.690206	1.74504	1.6825	2.20113	down
ENSG00000235863	B3GALT4	2.37942	2.02808	2.25526	5.26191	5.00136	4.7275	down
ENSG00000144583	44259	0.91805	0.964267	0.840318	0.187775	0.231667	0.191529	up
ENSG00000141378	PTRH2	7.86741	9.29217	9.62063	5.89484	6.26231	6.28913	up
ENSG00000123268	ATF1	13.0604	16.2697	14.2519	10.107	10.2699	8.66522	up
ENSG00000112559	MDFI	10.2885	8.47373	9.44221	14.5626	14.9807	15.3472	down
ENSG00000120337	TNFSF18	1.97246	1.52536	1.3376	0.127955	0.0320663	0.391539	up
ENSG00000104689	TNFRSF10A	6.35975	7.1617	6.66794	10.8616	10.7351	10.9233	down
ENSG00000170485	NPAS2	1.22443	1.1672	1.23874	0.683937	0.6392	0.676628	up
ENSG00000253368	TRNP1	2.09691	1.55006	2.62987	5.13608	5.83282	5.07297	down
ENSG00000196517	SLC6A9	4.67722	4.6784	4.75351	7.15919	6.93939	8.06429	down
ENSG00000164176	EDIL3	0.955741	0.960834	0.854771	0.201499	0.314203	0.296873	up
ENSG00000236144	TMEM147-AS1	2.13187	1.5759	1.68233	0.581657	0.543312	0.903411	up
ENSG00000172007	RAB33B	2.48437	3.04587	2.79868	4.82901	4.75106	4.95161	down
ENSG00000143499	SMYD2	4.63641	4.9493	4.28751	7.27865	7.32263	7.31695	down
ENSG00000170234	PWWP2A	4.91402	4.6485	4.69085	3.0686	3.20462	3.34129	up
ENSG00000197641	SERPINB13	0.161236	0.0675397	0.141627	0.736525	0.638921	1.04019	down
ENSG00000197989	SNHG12	8.71514	9.12438	8.35116	6.01059	5.92982	5.43231	up
ENSG00000197183	NOL4L	0.309571	0.427928	0.506763	1.19656	1.0359	0.97777	down
ENSG00000133731	IMPA1	6.99429	7.2127	7.12597	9.99763	12.3585	11.3775	down
ENSG00000164684	ZNF704	0.759237	0.877571	0.848134	0.475074	0.356096	0.401627	up
ENSG00000196782	MAML3	0.173799	0.235878	0.24981	0.842767	0.762164	0.747491	down
ENSG00000157551	KCNJ15	0.845607	0.913084	0.996358	1.86863	1.58855	1.88578	down
ENSG00000162241	SLC25A45	0.705917	0.764269	0.646701	1.61913	1.66403	1.39293	down
ENSG00000128683	GAD1	1.66344	1.97704	1.65065	0.896245	0.835917	1.04135	up
ENSG00000171033	PKIA	1.1996	1.51112	1.1495	3.18425	2.70324	2.7817	down
ENSG00000186577	SMIM29	11.5088	10.6632	10.2161	6.82967	6.09515	7.31892	up
ENSG00000114315	HES1	7.35816	6.8032	7.16412	11.8374	11.4289	13.4403	down
ENSG00000116514	RNF19B	9.38521	10.1628	10.4921	14.594	17.3431	15.2874	down
ENSG00000170955	CAVIN3	13.4477	11.3211	10.7209	17.9792	19.9098	23.5111	down
ENSG00000021762	OSBPL5	2.5872	2.61739	2.18978	1.497	1.15566	1.49183	up
ENSG00000160094	ZNF362	2.98175	3.10798	3.36556	5.55366	5.85707	5.86137	down
ENSG00000096968	JAK2	2.27144	2.41261	2.46994	4.26835	3.903	3.93955	down
ENSG00000077713	SLC25A43	5.94667	5.99802	6.16692	9.19683	10.5627	9.73824	down
ENSG00000156374	PCGF6	10.7969	11.3702	10.3683	6.80929	7.22005	7.52211	up
ENSG00000145431	PDGFC	5.3057	5.45445	5.82533	3.99665	3.43071	3.76026	up
ENSG00000006555	TTC22	2.48566	2.17516	2.14077	4.14786	3.64747	4.04683	down
ENSG00000085433	WDR47	4.44984	3.878	4.19799	6.85467	6.34719	7.39165	down
ENSG00000115525	ST3GAL5	0.126961	0.127638	0.186066	0.492045	0.493237	0.361354	down
ENSG00000163053	SLC16A14	1.44142	1.80828	1.67635	0.610387	0.689976	0.728562	up
ENSG00000198855	FICD	3.74143	3.73265	3.77674	2.43867	1.94661	1.85789	up
ENSG00000105963	ADAP1	3.5631	3.24324	3.06825	1.51003	1.70449	2.1356	up
ENSG00000101842	VSIG1	0.0323342	0.0812663	0	0.52832	0.734606	0.730097	down
ENSG00000125434	SLC25A35	1.06325	1.03748	0.869017	2.42297	2.66016	2.20241	down
ENSG00000111450	STX2	5.36833	5.41339	5.63031	3.50239	3.35522	3.30843	up
ENSG00000099308	MAST3	1.53864	1.70062	1.37092	2.94988	2.73834	2.80568	down
ENSG00000155324	GRAMD2B	5.80265	6.05187	6.35794	3.90411	4.0538	4.38427	up
ENSG00000136274	NACAD	0.718764	0.510799	0.629371	1.60682	1.50595	1.91876	down
ENSG00000196369	SRGAP2B	2.83178	2.28766	2.25318	1.27045	1.43384	1.44084	up
ENSG00000135709	KIAA0513	1.92379	1.86472	2.53721	3.78699	3.43914	3.55131	down
ENSG00000109689	STIM2	2.01966	2.03042	1.93531	3.4864	3.21526	3.4992	down
ENSG00000048162	NOP16	9.15498	9.56763	8.14018	5.566	6.02945	5.6086	up
ENSG00000042062	RIPOR3	15.6264	12.9775	16.0621	8.73336	6.16138	8.37369	up
ENSG00000005189	REXO5	5.76161	5.82209	4.61264	3.01338	3.28675	3.39213	up
ENSG00000221890	NPTXR	0.842792	0.635462	0.504746	1.83239	2.01494	1.40459	down
ENSG00000231131	LINC01468	10.1988	9.62857	8.92949	17.7911	15.3177	20.0394	down
ENSG00000107560	RAB11FIP2	3.61514	4.49832	4.1267	6.23697	6.28339	6.60592	down
ENSG00000170775	GPR37	1.59344	1.64248	1.17899	3.93353	2.96262	3.75192	down
ENSG00000102743	SLC25A15	9.18817	10.2709	10.5526	6.08417	5.8886	5.95614	up
ENSG00000160867	FGFR4	1.60253	1.37004	1.86206	3.21899	3.12012	3.28334	down
ENSG00000028137	TNFRSF1B	0.4854	0.325324	0.263572	1.27921	1.3849	1.39177	down
ENSG00000113638	TTC33	2.84971	2.94573	2.61085	1.81748	1.71805	1.37355	up
ENSG00000260604	AL590004.4	0.388388	0.381781	0.446601	0.0636876	0.0820824	0.0371204	up
ENSG00000136770	DNAJC1	10.3059	9.577	10.5992	6.18963	6.89975	6.7849	up
ENSG00000211584	SLC48A1	3.52899	3.04985	2.88326	5.29949	5.23382	5.3788	down
ENSG00000219545	UMAD1	3.42672	3.41232	3.93721	6.38568	6.10941	5.97202	down
ENSG00000003137	CYP26B1	0.413111	0.366452	0.197929	1.12713	1.28393	1.04515	down
ENSG00000155918	RAET1L	1.17703	1.22881	1.25801	4.43812	4.16185	3.60201	down
ENSG00000147687	TATDN1	3.66011	3.71808	3.51947	2.16442	2.29095	1.97458	up
ENSG00000153246	PLA2R1	0.234101	0.171525	0.231929	0.518653	0.53668	0.584483	down
ENSG00000137038	DMAC1	13.0602	11.0674	11.5026	8.00777	8.56375	8.05866	up
ENSG00000011638	TMEM159	12.5536	12.5487	11.413	8.43723	8.53319	8.09365	up
ENSG00000054179	ENTPD2	1.48111	1.65186	1.13097	3.8545	3.22801	3.48365	down
ENSG00000100629	CEP128	1.8345	2.07236	1.9815	1.05917	1.25353	1.19186	up
ENSG00000234231	AC093616.1	2.41408	2.71935	3.06577	0.705188	1.19865	0.719286	up
ENSG00000205488	CALML3-AS1	0.307423	0.167408	0.343681	1.03973	0.93396	1.18447	down
ENSG00000115602	IL1RL1	0.137859	0.117272	0.24388	0.782517	0.68356	0.752551	down
ENSG00000087095	NLK	5.86301	5.85951	5.13249	3.78844	3.50549	4.00041	up
ENSG00000166526	ZNF3	6.20123	5.64699	6.72808	3.36326	4.36858	4.37267	up
ENSG00000203814	HIST2H2BF	0.209722	0.153338	0.200963	1.0451	0.946898	1.10699	down
ENSG00000185479	KRT6B	0.907866	0.402663	0.434975	1.82961	2.56766	2.64137	down
ENSG00000013016	EHD3	2.73387	2.43131	2.46856	4.79396	3.97223	4.86153	down
ENSG00000161048	NAPEPLD	1.62791	1.33681	1.52131	2.89692	2.45259	2.70354	down
ENSG00000047644	WWC3	2.92078	2.43691	2.92191	4.74031	4.00961	4.78903	down
ENSG00000163629	PTPN13	1.98279	2.06431	2.43492	3.6527	3.40389	3.31176	down
ENSG00000121753	ADGRB2	0.49495	0.450198	0.391468	1.17601	1.16226	0.988339	down
ENSG00000186212	SOWAHB	4.76873	3.42439	3.80798	2.25416	1.83969	1.95332	up
ENSG00000268916	CSAG3	1.85671	2.54537	1.72525	7.47315	8.56143	4.29524	down
ENSG00000261116	AL049555.1	5.32738	5.03885	4.65179	8.87239	8.9272	9.69375	down
ENSG00000082014	SMARCD3	0.609573	0.624606	0.707677	2.05132	1.49886	1.4495	down
ENSG00000165868	HSPA12A	1.17214	1.1522	0.956787	2.16003	2.04599	2.17521	down
ENSG00000095587	TLL2	0.0971831	0.127763	0.150432	0.575272	0.521369	0.458165	down
ENSG00000124143	ARHGAP40	4.93955	5.36851	5.09875	2.95534	2.70051	3.32202	up
ENSG00000271447	MMP28	0.0639613	0	0.04086	0.966424	0.608294	0.825274	down
ENSG00000168010	ATG16L2	0.883919	0.902847	0.996075	1.94557	1.65139	1.74115	down
ENSG00000143416	SELENBP1	0.86949	1.25874	1.33308	3.17134	2.35211	2.99167	down
ENSG00000160336	ZNF761	1.51236	1.67636	1.54829	0.694932	0.46441	0.750519	up
ENSG00000237330	RNF223	2.43479	2.12569	2.11821	5.0995	5.078	5.02921	down
ENSG00000117122	MFAP2	0.501685	0.546388	0.500763	1.69673	1.96591	1.5958	down
ENSG00000171877	FRMD5	4.05434	4.46151	4.43627	3.04178	2.56669	3.09277	up
ENSG00000116678	LEPR	0.64846	0.845874	0.929499	0.355911	0.339784	0.386075	up
ENSG00000167779	IGFBP6	4.47833	6.41801	5.20433	10.8479	10.8742	11.0647	down
ENSG00000156103	MMP16	0.799709	1.09219	1.19043	0.530198	0.510223	0.492125	up
ENSG00000126953	TIMM8A	6.95327	7.82916	6.90718	4.61777	4.62896	3.76309	up
ENSG00000167103	PIP5KL1	1.95149	1.55851	1.69522	3.72981	4.14357	3.23568	down
ENSG00000143862	ARL8A	9.47174	11.011	9.84482	14.7005	17.2465	16.8521	down
ENSG00000158528	PPP1R9A	1.01638	1.07124	0.895392	0.535711	0.44462	0.522918	up
ENSG00000274627	AC092123.2	2.5628	3.43527	3.6621	6.33922	5.23807	5.2211	down
ENSG00000182580	EPHB3	0.887386	0.851564	0.850325	2.21104	1.73333	2.18295	down
ENSG00000114698	PLSCR4	1.96049	2.28977	2.08581	3.90537	4.34135	3.64245	down
ENSG00000139636	LMBR1L	2.38818	2.58325	2.22085	4.37642	3.9185	3.80299	down
ENSG00000152443	ZNF776	4.5667	5.37297	5.63234	3.549	3.31104	3.52438	up
ENSG00000171056	SOX7	3.20206	2.87625	2.97755	5.95198	5.36576	5.15421	down
ENSG00000168792	ABHD15	3.05348	2.16588	2.17821	4.50636	4.71446	5.28956	down
ENSG00000167861	HID1	0.747413	0.761282	0.612538	1.51357	1.84978	1.51211	down
ENSG00000260401	AP002761.4	0.779576	0.546788	0.729645	2.1787	1.74335	1.96884	down
ENSG00000133466	C1QTNF6	3.49753	3.13025	2.99179	2.01432	2.10033	2.08211	up
ENSG00000112234	FBXL4	1.89972	1.79661	2.12258	3.21365	3.14209	3.16487	down
ENSG00000002726	AOC1	0.159346	0.032039	0.0763454	0.671898	0.757717	0.702463	down
ENSG00000166897	ELFN2	1.04771	0.927737	0.964063	0.533938	0.410589	0.373022	up
ENSG00000154734	ADAMTS1	21.3954	26.4445	21.2045	14.4509	15.899	14.9439	up
ENSG00000163686	ABHD6	0.441426	0.614463	0.71583	2.59511	1.43525	1.69772	down
ENSG00000171711	DEFB4A	6.25374	7.89912	8.60469	0.169035	0.169445	0	up
ENSG00000187189	TSPYL4	7.27416	7.79654	7.66879	4.44102	5.49926	5.50159	up
ENSG00000176697	BDNF	0.543209	0.838941	0.694029	0.273864	0.207975	0.19469	up
ENSG00000090376	IRAK3	0.487276	0.330664	0.513617	1.01448	0.984759	1.06096	down
ENSG00000134321	RSAD2	1.56305	1.90086	2.12587	3.65416	3.40993	3.38837	down
ENSG00000162396	PARS2	5.42615	4.98525	5.99563	3.33894	2.74346	2.79154	up
ENSG00000172059	KLF11	2.57598	2.5897	2.32843	4.40914	4.22338	4.2974	down
ENSG00000175548	ALG10B	1.83084	1.84059	1.80537	1.21185	0.922335	1.25324	up
ENSG00000145214	DGKQ	2.85666	2.93351	2.3614	4.80782	4.28829	4.8512	down
ENSG00000105662	CRTC1	2.34462	1.98771	2.2467	3.28315	3.67938	4.26123	down
ENSG00000143382	ADAMTSL4	0.416836	0.390485	0.34496	0.958709	1.18127	1.00843	down
ENSG00000235823	OLMALINC	1.6405	1.75971	1.65472	0.852254	1.0285	0.91149	up
ENSG00000173269	MMRN2	0.205626	0.218206	0.38313	0.939297	0.83293	1.10547	down
ENSG00000148680	HTR7	2.95814	3.05216	2.8346	5.68274	4.85334	5.56617	down
ENSG00000146826	C7orf43	5.0357	4.49794	4.95095	7.2423	8.07089	8.49413	down
ENSG00000155592	ZKSCAN2	1.77373	1.67558	1.86083	1.05578	0.791735	1.09333	up
ENSG00000067221	STOML1	3.0231	2.59416	2.84103	1.87893	1.63727	2.12317	up
ENSG00000274602	PI4KAP1	2.4566	2.63519	2.54815	4.17811	4.05442	5.11941	down
ENSG00000134809	TIMM10	35.4467	40.2871	33.6657	24.8832	25.0264	24.2845	up
ENSG00000022267	FHL1	2.85516	2.51286	2.61908	4.85205	3.86528	4.51205	down
ENSG00000061656	SPAG4	3.61795	3.41844	3.72751	7.74243	5.80652	7.13673	down
ENSG00000173805	HAP1	0.0979171	0.147658	0.0750621	0.578029	0.413878	0.663282	down
ENSG00000222009	BTBD19	1.9388	2.332	1.79148	0.638685	0.896325	0.912034	up
ENSG00000261716	AC239868.2	1.79019	1.62382	2.20555	3.90197	3.31404	3.4879	down
ENSG00000146094	DOK3	1.85797	1.42314	1.25958	0.586242	0.641086	0.625142	up
ENSG00000174564	IL20RB	3.03068	3.04682	2.62077	5.71426	5.64999	5.37811	down
ENSG00000278864	AC055811.4	10.1441	11.2459	11.1518	19.2627	16.3359	16.1366	down
ENSG00000131171	SH3BGRL	4.36375	4.89217	5.14451	9.81345	7.43381	8.5878	down
ENSG00000247596	TWF2	6.68134	6.11242	5.50598	12.1494	9.49598	11.0633	down
ENSG00000146859	TMEM140	4.37312	4.23751	4.41767	7.55361	7.51623	7.81792	down
ENSG00000157350	ST3GAL2	1.6259	1.34537	1.96547	2.97304	2.75557	2.68283	down
ENSG00000147408	CSGALNACT1	1.25016	0.763404	0.967234	0.351429	0.391423	0.378369	up
ENSG00000051180	RAD51	9.6822	11.8656	10.0254	7.25421	7.7157	6.28074	up
ENSG00000135596	MICAL1	1.33854	1.31095	1.35711	2.43971	2.33611	2.3492	down
ENSG00000161267	BDH1	2.7679	2.83642	3.11357	1.86766	2.08413	1.9697	up
ENSG00000131094	C1QL1	0.470531	0.425735	0.495968	2.43046	2.68495	2.0743	down
ENSG00000114790	ARHGEF26	2.80857	2.52221	2.90402	1.72023	1.48978	1.62332	up
ENSG00000134824	FADS2	1.65239	1.42785	1.40862	2.34191	2.54613	2.3709	down
ENSG00000197191	CYSRT1	1.6913	1.3697	0.990407	4.95247	3.87228	3.99066	down
ENSG00000067715	SYT1	0.806946	0.650883	0.773245	1.51335	1.636	1.63441	down
ENSG00000154553	PDLIM3	0.367595	0.241889	0.333029	0.831364	0.847504	0.754562	down
ENSG00000136147	PHF11	4.48098	4.01135	3.932	6.03723	6.50408	6.88875	down
ENSG00000198042	MAK16	5.19308	4.62662	4.83161	2.88958	3.66723	2.63639	up
ENSG00000111199	TRPV4	0.178311	0.211854	0.24853	0.871484	0.856466	1.09806	down
ENSG00000161912	ADCY10P1	0.965856	0.981673	0.9662	0.447542	0.33647	0.296718	up
ENSG00000118242	MREG	6.34063	6.49469	5.29246	9.29031	9.94491	9.62611	down
ENSG00000162390	ACOT11	0.505287	0.426452	0.412453	0.920627	0.988776	1.05306	down
ENSG00000151090	THRB	0.755638	0.893309	0.998962	0.361401	0.43621	0.368626	up
ENSG00000244313	AC024293.1	49.9217	47.4815	48.423	33.4066	32.7117	33.1535	up
ENSG00000111752	PHC1	1.42079	1.21712	1.39021	2.55246	2.61151	2.30226	down
ENSG00000170412	GPRC5C	1.42344	1.43102	1.34211	2.18257	2.54982	2.53722	down
ENSG00000165359	INTS6L	0.60146	0.783509	0.779277	1.54489	1.3875	1.63953	down
ENSG00000164850	GPER1	2.18657	1.98424	2.02109	4.05921	3.59875	4.59809	down
ENSG00000164128	NPY1R	0.451902	0.366379	0.502871	1.07568	1.55581	1.41067	down
ENSG00000197892	KIF13B	1.34348	1.40026	1.38721	2.06944	2.34679	2.24642	down
ENSG00000136943	CTSV	3.96718	3.55821	3.2176	5.28901	6.52111	5.88264	down
ENSG00000141480	ARRB2	1.88153	2.17179	1.22868	3.79054	3.43153	3.53663	down
ENSG00000175591	P2RY2	3.15212	2.69786	3.26537	6.51091	5.13132	5.31285	down
ENSG00000197442	MAP3K5	4.79152	5.09429	4.40422	3.37943	2.98693	3.29873	up
ENSG00000214135	AC132008.2	4.68053	5.52761	5.16864	8.84081	7.53841	7.98858	down
ENSG00000186340	THBS2	0.752505	0.746938	0.839735	1.73713	1.88225	1.3929	down
ENSG00000076770	MBNL3	0.529468	0.597571	0.689238	1.3269	1.00286	1.21379	down
ENSG00000146757	ZNF92	5.51736	6.76774	6.0517	3.25557	3.79514	4.36535	up
ENSG00000077585	GPR137B	5.51545	5.43872	5.10809	9.68092	9.34185	8.11521	down
ENSG00000105711	SCN1B	0.121974	0.107296	0.18993	0.441992	0.547786	0.598371	down
ENSG00000128596	CCDC136	1.38844	1.49483	1.3682	2.91687	2.45569	2.38226	down
ENSG00000185361	TNFAIP8L1	2.00158	1.36906	1.91798	3.21794	3.22573	2.97762	down
ENSG00000112425	EPM2A	0.225838	0.279689	0.40145	0.686602	0.778189	0.566596	down
ENSG00000111816	FRK	1.17907	1.40297	1.21809	0.815663	0.754369	0.752734	up
ENSG00000156983	BRPF1	4.76167	4.64164	4.85064	2.93196	3.60917	3.09824	up
ENSG00000183647	ZNF530	3.48436	3.24662	3.33884	1.91971	2.2066	2.10168	up
ENSG00000100505	TRIM9	0.224798	0.212299	0.248047	0.753998	0.633453	0.563986	down
ENSG00000068831	RASGRP2	0.0600925	0.0604127	0.153554	0.485657	0.497417	0.516904	down
ENSG00000214595	EML6	0.312568	0.293001	0.271181	0.587746	0.620413	0.731202	down
ENSG00000120915	EPHX2	0.326942	0.287599	0.313288	0.919057	1.06523	1.06926	down
ENSG00000135365	PHF21A	1.61183	1.61495	1.41929	2.47405	2.29591	2.55864	down
ENSG00000100564	PIGH	4.41065	5.42185	5.42827	8.37349	8.28333	8.22622	down
ENSG00000197943	PLCG2	0.417853	0.415513	0.374288	0.72775	0.815902	0.976708	down
ENSG00000167680	SEMA6B	2.91411	2.16599	2.19687	4.29485	4.40741	4.23221	down
ENSG00000183023	SLC8A1	0.422495	0.38842	0.386206	0.210967	0.18798	0.194263	up
ENSG00000185015	CA13	1.58728	1.76196	1.98573	3.21865	3.37786	2.90373	down
ENSG00000076351	SLC46A1	0.971769	0.515828	0.70025	1.49971	1.77444	1.54641	down
ENSG00000136155	SCEL	0.985375	0.932353	0.819251	0.152755	0.290938	0.311617	up
ENSG00000152661	GJA1	2.1067	2.1381	2.05717	4.25121	4.19791	3.75372	down
ENSG00000177076	ACER2	0.871261	0.985392	0.965323	2.66922	2.47429	2.60548	down
ENSG00000178363	CALML3	0.0661605	0.022171	0.0633974	0.883414	0.535993	0.711374	down
ENSG00000175854	SWI5	14.8547	14.4509	12.6409	9.38767	8.66851	9.774	up
ENSG00000153132	CLGN	3.07884	2.52713	2.68884	5.32027	5.29197	4.54663	down
ENSG00000169116	PARM1	1.65831	1.89836	2.07621	3.4707	3.10817	3.44898	down
ENSG00000137959	IFI44L	0.493897	0.352954	0.518886	1.21692	0.855167	0.991721	down
ENSG00000131725	WDR44	4.04582	5.70016	5.41925	8.49924	7.87625	7.85836	down
ENSG00000151882	CCL28	2.82849	2.27485	2.20701	4.3447	3.98518	4.40259	down
ENSG00000179630	LACC1	2.42396	3.0158	2.99003	4.74339	4.68413	4.65103	down
ENSG00000135541	AHI1	1.30197	1.37928	1.50919	2.29484	2.24862	2.45362	down
ENSG00000173727	AP000769.1	0.997224	0.725976	1.12033	2.53744	3.01597	3.17975	down
ENSG00000159433	STARD9	0.665075	0.72483	0.750095	1.2874	1.09772	1.09164	down
ENSG00000164687	FABP5	9.65201	8.22876	7.75896	5.01003	5.11517	5.67798	up
ENSG00000133106	EPSTI1	2.25223	2.13982	2.11073	3.39169	3.75298	4.09817	down
ENSG00000232187	FTH1P7	14.24	11.2085	12.799	24.0876	25.6623	23.0261	down
ENSG00000145476	CYP4V2	0.683463	0.874497	0.72041	1.84048	1.28686	1.37622	down
ENSG00000172594	SMPDL3A	5.29183	4.87669	6.43795	9.07855	9.31983	9.51106	down
ENSG00000184979	USP18	6.86901	6.30137	6.60955	10.6503	10.2527	10.9555	down
ENSG00000213762	ZNF134	4.68448	5.09097	4.64793	3.50046	3.32096	3.04762	up
ENSG00000123338	NCKAP1L	0.0287532	0.0289064	0.0165314	0.26673	0.151918	0.21023	down
ENSG00000057149	SERPINB3	0.445774	0.310257	0.788596	1.95195	1.95667	2.58088	down
ENSG00000176532	PRR15	4.85749	4.79065	5.24381	8.03729	8.21919	10.6441	down
ENSG00000123095	BHLHE41	2.7164	2.63778	2.38111	4.58811	5.03957	4.01602	down
ENSG00000137449	CPEB2	2.1565	2.3387	2.24542	1.48568	1.43545	1.22326	up
ENSG00000111700	SLCO1B3	3.93954	3.64922	4.00579	6.52853	6.19895	6.03013	down
ENSG00000181896	ZNF101	2.36862	2.68006	2.13618	1.49813	1.39379	1.44818	up
ENSG00000142677	IL22RA1	2.19954	2.36452	2.14942	4.59138	3.77406	4.77683	down
ENSG00000185189	NRBP2	2.83384	2.74942	2.70363	4.53965	4.24989	4.57718	down
ENSG00000083828	ZNF586	4.91432	5.46649	4.35097	3.21069	2.62611	3.01369	up
ENSG00000229647	MYOSLID	1.6195	1.4755	1.45487	5.12161	3.79703	4.29891	down
ENSG00000177494	ZBED2	1.95115	1.8025	2.07179	4.05802	4.51364	3.79894	down
ENSG00000136514	RTP4	6.97955	5.67646	5.18512	10.3336	10.2757	11.6785	down
ENSG00000138798	EGF	0.875172	0.849841	0.810031	1.70884	1.6184	1.78577	down
ENSG00000138613	APH1B	2.48438	3.14432	2.81636	1.59005	1.72282	1.76494	up
ENSG00000168062	BATF2	0.728463	0.96928	1.006	2.05529	2.67156	2.28067	down
ENSG00000169981	ZNF35	4.55345	4.80775	4.95528	2.50855	2.7806	3.00156	up
ENSG00000181126	HLA-V	2.73352	3.06184	2.93904	5.18451	4.50337	4.21201	down
ENSG00000184731	FAM110C	3.68551	4.15286	3.89946	5.89239	6.39347	6.27436	down
ENSG00000112624	BICRAL	1.81653	2.24695	2.15876	3.21027	3.29332	3.69571	down
ENSG00000100092	SH3BP1	1.87641	1.72755	1.93999	2.77963	3.3499	3.31304	down
ENSG00000090447	TFAP4	3.55518	2.91225	3.13951	2.1882	2.13621	2.2486	up
ENSG00000166912	MTMR10	1.37528	1.68831	1.58936	2.68823	2.43184	2.46703	down
ENSG00000161970	RPL26	5.79266	5.62528	6.51916	3.97562	3.56849	3.28648	up
ENSG00000179967	PPP1R14BP3	48.4732	40.3343	40.2818	24.2499	27.3473	29.8878	up
ENSG00000158019	BABAM2	5.02992	5.00254	5.19855	2.89732	3.26501	3.51539	up
ENSG00000185379	RAD51D	1.84893	1.97258	2.02998	1.22739	1.36707	1.36785	up
ENSG00000095321	CRAT	0.56079	0.644318	0.522015	1.30055	1.64232	1.70556	down
ENSG00000066427	ATXN3	0.641704	0.658156	0.606622	0.93838	0.926954	1.11511	down
ENSG00000167895	TMC8	0.167431	0.134659	0.203222	0.694225	0.660522	0.588086	down
ENSG00000198832	SELENOM	3.61358	3.4214	4.1039	6.16738	6.20253	6.10565	down
ENSG00000183709	IFNL2	0.0826782	0.166237	0.15845	2.70182	2.27153	2.13354	down
ENSG00000043039	BARX2	1.04886	0.853602	0.92529	0.228152	0.193519	0.358019	up
ENSG00000220205	VAMP2	2.79684	3.74899	3.59124	5.07106	6.0882	7.15721	down
ENSG00000075131	TIPIN	7.40938	8.56063	8.54111	5.01278	6.10002	5.13677	up
ENSG00000132692	BCAN	0.939155	1.37897	0.757837	0.390794	0.365624	0.292311	up
ENSG00000175048	ZDHHC14	1.83004	1.39362	1.48059	1.11474	0.885849	0.807113	up
ENSG00000074621	SLC24A1	1.04642	1.09246	1.10556	0.579827	0.637937	0.526506	up
ENSG00000198393	ZNF26	1.1303	0.960146	0.909573	0.634237	0.577135	0.722285	up
ENSG00000188610	FAM72B	5.24356	4.36262	4.79356	2.8167	2.67492	3.19703	up
ENSG00000185070	FLRT2	0.226981	0.179041	0.180693	0.0957088	0.0867156	0.0826033	up
ENSG00000214279	SCART1	0.205267	0.191075	0.233119	0.865529	0.514149	0.555857	down
ENSG00000026751	SLAMF7	1.27339	1.03935	0.785285	2.15308	2.77114	1.89788	down
ENSG00000197632	SERPINB2	3.14869	2.2292	2.63473	4.86192	6.30301	4.52996	down
ENSG00000124107	SLPI	16.767	14.8007	18.9078	29.7457	28.6294	28.3616	down
ENSG00000135392	DNAJC14	5.49713	5.49718	6.02006	3.86321	3.67279	4.23753	up
ENSG00000114115	RBP1	0.156041	0.078436	0.0149524	0.444124	0.742	0.671115	down
ENSG00000165632	TAF3	3.11423	3.13082	3.16393	2.24132	1.86348	1.64063	up
ENSG00000270015	AC087481.3	5.27621	5.46604	5.57994	3.15402	2.7537	3.14789	up
ENSG00000087258	GNAO1	0.0667305	0.11181	0.0937838	0.328272	0.282058	0.291784	down
ENSG00000010310	GIPR	0.771966	0.672602	1.02329	2.26499	1.52271	1.86758	down
ENSG00000205269	TMEM170B	1.61043	1.72157	1.96213	1.11383	1.12423	1.01073	up
ENSG00000147124	ZNF41	2.58561	3.00915	3.23434	1.89317	1.5209	1.84884	up
ENSG00000108813	DLX4	0.117052	0.0672432	0.28842	0.757969	0.777475	0.916958	down
ENSG00000276107	AC037198.2	4.15647	5.76649	3.82356	1.05157	1.49333	1.25136	up
ENSG00000136689	IL1RN	0.767287	0.470351	0.860771	1.75577	1.79957	2.05245	down
ENSG00000131378	RFTN1	3.16407	2.60374	2.87299	1.85599	1.76612	1.05629	up
ENSG00000231240	KLF2P1	2.74845	2.88068	3.08195	8.56857	7.22987	5.34452	down
ENSG00000138002	IFT172	1.15325	1.13023	1.27884	2.03382	1.90078	2.09007	down
ENSG00000184897	H1FX	10.1489	7.27623	8.52394	13.5969	14.8689	14.7817	down
ENSG00000189120	SP6	2.10839	2.08955	1.74809	3.40477	3.42882	3.79439	down
ENSG00000178075	GRAMD1C	0.87338	0.635006	0.650095	1.52076	1.21131	1.66016	down
ENSG00000130304	SLC27A1	0.842097	0.764896	1.01928	1.69753	1.56894	1.57261	down
ENSG00000213930	GALT	1.14761	1.13982	1.23217	2.1863	2.52764	2.24487	down
ENSG00000166592	RRAD	0.178273	0.358447	0.239159	1.39066	1.24332	1.64848	down
ENSG00000088970	KIZ	0.877672	1.03529	1.13257	1.94909	2.27532	1.86222	down
ENSG00000167600	CYP2S1	2.92584	2.25936	2.39732	4.49232	5.19773	4.37696	down
ENSG00000189050	RNFT1	1.81063	2.14468	1.99268	3.91184	3.50455	3.5467	down
ENSG00000173258	ZNF483	2.17697	2.01775	2.05552	1.28736	1.3017	1.07331	up
ENSG00000122035	RASL11A	1.05058	1.0939	1.04266	2.53137	3.80625	2.86438	down
ENSG00000188833	ENTPD8	0.107429	0.0432006	0.102942	0.905973	0.681126	0.508246	down
ENSG00000198807	PAX9	1.15103	1.26882	1.32548	2.36286	1.99515	2.41009	down
ENSG00000085552	IGSF9	0.873373	0.794845	0.739993	1.87041	1.50578	1.42344	down
ENSG00000080561	MID2	3.36444	3.59995	3.3559	5.41328	6.0917	5.64843	down
ENSG00000102243	VGLL1	0.830377	1.11307	1.1746	0.041683	0.041784	0.127549	up
ENSG00000001630	CYP51A1	2.13882	2.40583	2.83776	1.419	1.37502	0.675439	up
ENSG00000273706	LHX1	2.24664	2.35899	2.69101	3.96032	3.627	4.58972	down
ENSG00000127954	STEAP4	0.205912	0.250591	0.23366	0.0742583	0.0515342	0.0174791	up
ENSG00000281398	SNHG4	7.56136	6.90192	6.39671	4.13549	3.74433	4.66039	up
ENSG00000163050	COQ8A	2.09443	1.51634	1.66997	3.11405	2.8243	2.74775	down
ENSG00000151224	MAT1A	0.346778	0.431632	0.411413	1.41	0.977178	1.22512	down
ENSG00000159337	PLA2G4D	0.284627	0.45306	0.397745	0.875115	1.10281	1.14764	down
ENSG00000153885	KCTD15	0.591405	0.719222	0.612408	1.55858	1.40108	1.14871	down
ENSG00000135469	COQ10A	1.29646	1.19004	1.42236	2.99083	2.62083	2.50514	down
ENSG00000113966	ARL6	2.13149	2.86605	2.45096	4.3253	4.3217	3.83881	down
ENSG00000272556	GTF2IP13	1.19698	1.4049	1.13569	0.801831	0.741465	0.68472	up
ENSG00000145022	TCTA	6.25531	5.70884	5.71774	3.62439	3.86756	3.98305	up
ENSG00000049283	EPN3	1.08951	0.884171	1.00627	1.90957	2.15	1.94774	down
ENSG00000186314	PRELID2	1.54177	1.1169	1.57514	2.35423	2.77921	2.65727	down
ENSG00000260804	LINC01963	2.36148	3.36649	2.94913	1.816	1.32951	1.22793	up
ENSG00000140332	TLE3	1.66876	1.56613	1.70998	1.2202	1.10084	1.09939	up
ENSG00000169851	PCDH7	1.20385	1.15025	1.21554	0.765621	0.788502	0.722089	up
ENSG00000128872	TMOD2	0.75408	0.91077	1.03872	1.60639	1.38894	1.61035	down
ENSG00000162614	NEXN	2.25274	2.70664	2.86943	1.14392	1.37894	1.78711	up
ENSG00000130734	ATG4D	9.54933	8.14808	6.92055	11.6455	14.1611	13.1725	down
ENSG00000197208	SLC22A4	3.71769	4.33003	3.62759	2.34185	2.27566	1.99868	up
ENSG00000110628	SLC22A18	2.89997	2.38535	2.81181	4.44656	3.97284	4.32593	down
ENSG00000149809	TM7SF2	3.09318	2.46256	2.92973	4.97583	4.51555	4.88306	down
ENSG00000149557	FEZ1	1.50872	1.39294	1.49488	2.48841	2.33176	2.72576	down
ENSG00000132170	PPARG	2.00302	2.10453	2.56877	1.23831	1.32088	0.842045	up
ENSG00000213047	DENND1B	1.00149	1.11818	1.26481	1.86332	1.78005	1.66734	down
ENSG00000229043	AC091729.3	5.23507	4.89579	4.75395	2.27801	2.76596	3.17443	up
ENSG00000197008	ZNF138	2.88634	2.57931	2.99115	1.55513	1.5363	1.31035	up
ENSG00000111077	TNS2	0.880917	0.870472	0.71426	1.47627	1.38437	1.70817	down
ENSG00000173281	PPP1R3B	2.62682	2.49234	2.82038	1.90165	1.50494	1.64474	up
ENSG00000197372	ZNF675	1.09564	0.966052	1.12733	0.549085	0.597865	0.386249	up
ENSG00000182866	LCK	0.182491	0.238503	0.57707	1.34661	1.29202	1.03996	down
ENSG00000132394	EEFSEC	4.9331	5.54135	5.01648	8.11873	7.79265	8.79521	down
ENSG00000187957	DNER	2.66344	2.50638	2.65607	1.28957	1.66904	1.48185	up
ENSG00000154839	SKA1	7.08485	6.3958	6.6504	4.529	4.8019	4.5085	up
ENSG00000121350	PYROXD1	1.21335	1.62643	1.12188	2.7152	2.46309	2.15149	down
ENSG00000212232	SNORD17	33.6807	43.6822	41.1433	15.9906	23.3648	22.6685	up
ENSG00000234743	EIF5AP4	25.1598	25.5573	25.3647	15.8857	15.3703	14.9352	up
ENSG00000132530	XAF1	0.773763	0.898273	0.997423	1.78669	1.61581	1.61442	down
ENSG00000236698	EIF1AXP1	29.2763	37.7409	28.9931	22.5925	17.6145	16.417	up
ENSG00000136158	SPRY2	6.01717	6.06939	6.05416	3.46751	4.51444	4.03284	up
ENSG00000114626	ABTB1	1.12969	0.886649	0.83562	2.1728	1.46601	2.0351	down
ENSG00000256083	AC090673.2	3.62382	6.47667	4.50135	13.4409	12.1971	11.9779	down
ENSG00000074219	TEAD2	3.70101	4.23465	3.93832	5.99225	6.28766	6.88154	down
ENSG00000185761	ADAMTSL5	1.42879	0.997035	1.36912	2.55162	2.43346	2.71107	down
ENSG00000073754	CD5L	2.1833	2.07022	2.71024	5.28305	3.64417	4.80178	down
ENSG00000114541	FRMD4B	0.500007	0.545583	0.537555	0.92561	1.06316	1.04246	down
ENSG00000166147	FBN1	0.838661	0.907986	0.93818	0.572049	0.525314	0.612047	up
ENSG00000188766	SPRED3	0.737773	0.668579	0.766704	1.46782	1.42745	1.48599	down
ENSG00000198464	ZNF480	3.15001	3.54681	3.50141	2.17831	2.11701	2.41152	up
ENSG00000236242	MYO16-AS1	0.525292	0.422472	0.402683	4.31915	2.44234	3.04996	down
ENSG00000096996	IL12RB1	0.637976	0.598617	0.47548	1.28527	1.37827	1.4634	down
ENSG00000180730	SHISA2	3.60064	3.19144	4.22605	6.60302	5.38077	6.71211	down
ENSG00000139597	N4BP2L1	0.513402	0.769147	0.559485	1.53872	1.10631	1.41794	down
ENSG00000164619	BMPER	0.413953	0.312119	0.535497	0.109092	0.109356	0.0667638	up
ENSG00000258376	AC004846.1	0.23974	0.321356	0.248871	0.968767	1.18223	0.880728	down
ENSG00000105255	FSD1	1.74321	1.31929	2.08331	3.22096	3.43574	3.47489	down
ENSG00000164484	TMEM200A	0.724812	0.898365	0.837254	0.334931	0.37771	0.330951	up
ENSG00000179598	PLD6	5.35551	5.8387	5.70205	3.96441	3.39552	3.45503	up
ENSG00000172197	MBOAT1	3.02292	2.04878	2.86412	6.01517	4.66588	5.47806	down
ENSG00000169660	HEXDC	2.86109	2.58132	3.10714	4.59363	4.4032	4.70124	down
ENSG00000131067	GGT7	3.90338	3.2013	4.39	7.01674	6.14366	5.94208	down
ENSG00000171914	TLN2	0.462389	0.355253	0.468293	0.804454	0.778596	0.739695	down
ENSG00000138621	PPCDC	3.7711	4.27724	4.75636	2.73515	2.70771	2.89379	up
ENSG00000228649	SNHG26	6.47146	6.78577	6.13451	4.62129	4.36287	3.94053	up
ENSG00000163898	LIPH	2.73478	2.48185	2.47891	1.44923	1.53084	1.55767	up
ENSG00000139133	ALG10	2.87384	3.25205	3.72497	2.06355	2.18591	1.9406	up
ENSG00000233901	LINC01503	5.2371	3.34347	3.73631	7.81762	7.43262	7.9328	down
ENSG00000136542	GALNT5	1.51039	1.42859	1.79843	0.885589	0.783851	1.04744	up
ENSG00000143320	CRABP2	2.54814	1.78207	3.45026	6.71532	6.79012	5.2414	down
ENSG00000134049	IER3IP1	2.81476	2.94526	2.43574	1.25651	1.89692	1.52869	up
ENSG00000145911	N4BP3	0.0701541	0.0302262	0.0672241	0.20073	0.381251	0.484916	down
ENSG00000166165	CKB	0.639246	0.803315	0.656302	1.73279	2.07473	1.69378	down
ENSG00000113356	POLR3G	2.66841	2.60642	2.67319	4.05954	4.67818	4.1733	down
ENSG00000283646	LINC02009	0.887887	0.747308	1.32567	2.37257	2.05102	2.53101	down
ENSG00000167772	ANGPTL4	1.52212	2.17194	1.85847	3.41612	3.76165	3.90677	down
ENSG00000152422	XRCC4	4.28085	3.9145	5.58579	2.40035	2.86334	2.79111	up
ENSG00000102854	MSLN	0.0476046	0.0239291	0.25089	0.777827	1.15699	0.563041	down
ENSG00000183044	ABAT	0.356448	0.446362	0.371523	0.936079	0.852442	0.685836	down
ENSG00000260852	FBXL19-AS1	2.54469	2.68229	2.49753	1.52821	1.43413	1.59192	up
ENSG00000102871	TRADD	4.62879	4.39095	3.91231	6.63104	6.9481	7.27406	down
ENSG00000067992	PDK3	4.38633	4.84158	4.05148	7.93683	6.04469	7.77945	down
ENSG00000073910	FRY	0.233852	0.19074	0.186033	0.562799	0.345025	0.550328	down
ENSG00000171451	DSEL	0.684075	0.552747	0.851544	0.222401	0.263474	0.426197	up
ENSG00000149582	TMEM25	1.21228	0.742326	1.04549	1.90528	1.82838	2.10926	down
ENSG00000106733	NMRK1	2.68014	2.28234	3.14228	4.67001	4.73131	4.11921	down
ENSG00000135838	NPL	1.11457	0.652603	0.774607	1.88504	1.69547	1.73836	down
ENSG00000166387	PPFIBP2	0.310467	0.248423	0.242857	0.741387	0.495455	0.681268	down
ENSG00000203709	C1orf132	0.144683	0.115617	0.0853172	0.285482	0.337136	0.2872	down
ENSG00000178149	DALRD3	2.41617	1.71364	2.6007	4.06475	3.72484	4.11042	down
ENSG00000168765	GSTM4	0.318192	0.682427	0.528499	1.17398	1.22166	1.22026	down
ENSG00000171223	JUNB	33.4132	21.5078	22.9706	49.3751	55.7921	60.1178	down
ENSG00000268089	GABRQ	0.799682	0.893271	0.804125	1.61312	1.46054	1.63475	down
ENSG00000254750	CASP1P2	0.242185	0.0973903	0.139242	1.58286	0.870123	1.56242	down
ENSG00000165626	BEND7	1.62656	1.71012	1.57052	1.04711	1.06932	1.16817	up
ENSG00000023608	SNAPC1	3.92307	4.40526	4.6166	2.63609	2.69096	2.59011	up
ENSG00000152213	ARL11	0.780386	0.800556	0.656227	1.72923	1.51464	1.74668	down
ENSG00000021300	PLEKHB1	1.80343	1.51501	1.90566	2.87768	2.6497	3.61256	down
ENSG00000213983	AP1G2	1.88182	2.63793	2.04027	3.38071	3.50093	3.43879	down
ENSG00000157470	FAM81A	0.611742	0.757769	0.774612	1.53156	1.41984	1.38599	down
ENSG00000187266	EPOR	1.68216	1.77071	1.57398	3.06668	2.99046	3.40461	down
ENSG00000101400	SNTA1	1.37895	1.33398	1.37122	3.23636	2.74932	2.76953	down
ENSG00000105523	FAM83E	0.722821	0.218002	0.369404	1.70172	1.3494	1.47667	down
ENSG00000127540	UQCR11	8.44179	8.7146	8.17066	5.97243	5.2984	6.1832	up
ENSG00000128512	DOCK4	0.879643	1.01751	0.954616	0.636805	0.470361	0.58686	up
ENSG00000276851	AC002401.4	1.98584	3.15224	2.40366	6.72083	8.06244	6.63042	down
ENSG00000078900	TP73	2.20742	1.98368	1.80442	3.30523	2.78007	3.33255	down
ENSG00000110042	DTX4	0.662324	0.524612	0.557734	1.12134	1.23009	1.29481	down
ENSG00000237807	AC022034.2	2.34852	2.13006	1.88352	4.09028	3.96531	3.95246	down
ENSG00000144681	STAC	2.32868	2.00665	2.3244	1.27123	1.33289	1.29664	up
ENSG00000137198	GMPR	2.18401	2.11331	2.45903	4.17287	4.09644	4.46177	down
ENSG00000139410	SDSL	5.49944	5.08645	4.26851	2.63775	3.42866	2.51308	up
ENSG00000245522	AC026250.1	1.0418	1.11718	1.19795	0.414882	0.366959	0.27382	up
ENSG00000260822	AC004656.1	1.64919	1.70747	1.37982	2.50395	2.66608	3.04364	down
ENSG00000198948	MFAP3L	0.13245	0.182213	0.153638	0.404169	0.50091	0.44223	down
ENSG00000089639	GMIP	3.60064	3.45603	3.35659	5.71918	4.70006	5.92111	down
ENSG00000164932	CTHRC1	1.85272	1.24173	0.88767	2.92957	3.26296	3.79972	down
ENSG00000145331	TRMT10A	2.97781	2.90974	3.13346	2.02426	2.02916	1.73556	up
ENSG00000197472	ZNF695	0.940938	0.831785	0.886095	0.444641	0.205716	0.209321	up
ENSG00000039139	DNAH5	0.576976	0.501967	0.645025	0.393783	0.308755	0.218723	up
ENSG00000172345	STARD5	0.173026	0.183611	0.276332	0.75998	0.619614	0.506446	down
ENSG00000134569	LRP4	0.205546	0.292148	0.156211	0.642559	0.52428	0.54871	down
ENSG00000186352	ANKRD37	1.22812	0.878514	0.837361	2.21581	2.19622	2.41247	down
ENSG00000075945	KIFAP3	2.14211	1.98124	2.16994	3.3291	3.51825	3.21139	down
ENSG00000198624	CCDC69	2.14788	2.17159	1.98801	3.52493	3.40451	3.14925	down
ENSG00000171604	CXXC5	1.99316	2.0674	2.39498	3.85201	3.27629	3.79294	down
ENSG00000100003	SEC14L2	0.967204	1.02353	1.09266	1.83524	1.59224	2.24413	down
ENSG00000123388	HOXC11	1.47436	1.74488	1.32336	3.26578	2.50457	2.98993	down
ENSG00000196074	SYCP2	0.367525	0.331588	0.352176	0.814591	0.876313	0.780212	down
ENSG00000168904	LRRC28	0.722354	0.646981	0.799159	1.23912	1.30457	1.26389	down
ENSG00000100060	MFNG	1.46225	1.83252	1.49715	0.739044	0.613834	0.753818	up
ENSG00000144642	RBMS3	0.139551	0.167017	0.133722	0.0455333	0.0491546	0.0357258	up
ENSG00000124787	RPP40	9.50344	9.08574	9.96957	6.35132	7.38407	5.97739	up
ENSG00000126603	GLIS2	2.87694	2.38509	2.10352	4.19695	3.64521	4.19289	down
ENSG00000158286	RNF207	1.90621	1.49774	2.15467	3.35555	2.70855	2.9948	down
ENSG00000280213	UCKL1-AS1	2.14842	2.05782	2.43152	0.962967	1.46583	1.09135	up
ENSG00000175938	ORAI3	1.17579	0.834395	0.463931	2.04147	1.97333	2.42933	down
ENSG00000233834	AC005083.1	4.46352	4.89524	4.86035	2.06745	2.21538	1.67248	up
ENSG00000115266	APC2	0.178791	0.330339	0.282453	0.529761	0.587212	0.613091	down
ENSG00000066735	KIF26A	0.0270577	0.0544037	0.0172851	0.256706	0.181082	0.290931	down
ENSG00000164949	GEM	4.41816	4.2335	4.67465	2.71682	2.94225	2.77114	up
ENSG00000277496	AL357033.4	1.71977	1.59333	1.29251	3.37697	3.06445	3.77079	down
ENSG00000106123	EPHB6	0.366175	0.299103	0.208336	0.808196	0.701327	0.885871	down
ENSG00000186469	GNG2	0.0573135	0.00960315	0.0366132	0.292016	0.272536	0.205416	down
ENSG00000118785	SPP1	0.630078	0.844581	0.729548	0.221399	0.0554839	0.0846845	up
ENSG00000169239	CA5B	0.371897	0.266029	0.226154	0.670983	0.627265	0.722846	down
ENSG00000167384	ZNF180	3.36327	3.40681	3.8454	2.33674	2.42317	2.54783	up
ENSG00000185513	L3MBTL1	0.16555	0.229562	0.185987	0.475402	0.416231	0.521734	down
ENSG00000130005	GAMT	3.60075	2.57474	3.08589	4.7313	5.60022	6.02554	down
ENSG00000102879	CORO1A	0.963232	0.955789	1.22268	1.66155	2.18111	2.16554	down
ENSG00000130775	THEMIS2	0.870295	0.570032	0.960303	1.36223	1.85322	1.95659	down
ENSG00000138356	AOX1	1.4038	2.03975	1.48179	1.0405	0.811237	0.860832	up
ENSG00000115896	PLCL1	0.0304175	0.0458693	0.0582942	0.288582	0.216961	0.212587	down
ENSG00000125247	TMTC4	1.1464	0.693456	0.968184	1.5874	1.85817	1.8385	down
ENSG00000237437	ASS1P12	1.68847	1.99702	1.90347	0.36645	0.524768	0.587362	up
ENSG00000269973	AC010969.2	0.490337	0.644627	0.560216	1.53079	1.83342	1.07472	down
ENSG00000149527	PLCH2	0.192167	0.073867	0.0812387	0.357482	0.430017	0.316011	down
ENSG00000165240	ATP7A	1.52888	1.49393	1.27334	2.61332	2.21198	2.00493	down
ENSG00000154359	LONRF1	2.69031	2.75852	2.77309	1.99988	1.85749	1.76327	up
ENSG00000162711	NLRP3	1.37059	1.24912	1.05559	0.594129	0.609104	0.606006	up
ENSG00000117009	KMO	0.461154	0.432704	0.373155	0.140436	0.0974608	0.132225	up
ENSG00000179111	HES7	0.358818	0.36073	0.62515	1.7537	1.41325	1.50817	down
ENSG00000253626	EIF5AL1	3.58621	3.41389	3.10191	2.10766	2.1463	2.30335	up
ENSG00000159110	IFNAR2	2.21866	1.73924	1.8729	3.5082	2.95849	3.19494	down
ENSG00000223855	HRAT92	0.417117	0.314505	0.266464	1.00766	0.899904	1.06517	down
ENSG00000238273	AC108058.1	0.607236	0.586992	0.649015	1.7234	1.38206	1.70763	down
ENSG00000174837	ADGRE1	0.06575	0.0330502	0.078755	0.519828	0.243174	0.565568	down
ENSG00000251493	FOXD1	5.45919	5.16132	4.91954	3.11005	3.58399	3.52191	up
ENSG00000198892	SHISA4	1.88455	1.36832	1.23734	3.27421	3.13463	3.75244	down
ENSG00000116205	TCEANC2	1.20716	1.35962	1.40153	0.86067	0.915685	0.942505	up
ENSG00000154102	C16orf74	4.80542	3.93223	4.73858	7.71626	7.20355	6.81911	down
ENSG00000108479	GALK1	4.23649	3.85647	3.65562	6.70996	5.83533	5.86961	down
ENSG00000062282	DGAT2	1.76519	0.976417	1.15965	2.18581	2.49248	2.18806	down
ENSG00000213430	HSPD1P1	4.0599	4.25899	4.05949	2.34456	2.31293	2.12571	up
ENSG00000136828	RALGPS1	0.591534	0.746273	0.766887	1.19211	1.13985	1.26583	down
ENSG00000198569	SLC34A3	0.291043	0.212796	0.152121	1.11565	0.810805	0.93881	down
ENSG00000253293	HOXA10	1.1835	0.97498	0.94506	1.8194	2.15383	2.22693	down
ENSG00000150556	LYPD6B	0.759451	0.536073	0.913537	1.48192	1.57088	1.92852	down
ENSG00000014914	MTMR11	0.801409	0.80568	0.780738	1.70369	1.52434	1.52233	down
ENSG00000095370	SH2D3C	0.0523149	0.144633	0.0751951	0.372248	0.483713	0.464065	down
ENSG00000188493	C19orf54	4.51362	4.46506	4.1002	3.06417	2.49925	3.16426	up
ENSG00000181274	FRAT2	3.46935	2.40827	2.74399	1.4803	1.33841	1.5395	up
ENSG00000153993	SEMA3D	0.763373	0.904213	0.825644	0.509916	0.34343	0.446969	up
ENSG00000049769	PPP1R3F	2.2487	1.68817	2.19676	3.37099	3.05513	4.00359	down
ENSG00000143412	ANXA9	1.86873	1.81159	1.69475	3.90466	3.49097	3.58804	down
ENSG00000235098	ANKRD65	0.53006	0.602391	0.574173	1.38476	1.50988	1.5859	down
ENSG00000096654	ZNF184	2.225	2.39383	2.89888	1.41964	1.25808	1.51097	up
ENSG00000086730	LAT2	1.40771	1.53652	1.55447	2.74176	3.03174	2.14788	down
ENSG00000103495	MAZ	3.07799	2.34265	3.08275	1.81482	1.74571	1.47714	up
ENSG00000137648	TMPRSS4	0.0551271	0.0369472	0.0821718	0.148509	0.27832	0.322714	down
ENSG00000240356	RPL23AP7	4.09471	4.37561	4.63709	2.32424	2.48116	2.98647	up
ENSG00000079337	RAPGEF3	0.277476	0.218092	0.222379	0.558413	0.447813	0.531605	down
ENSG00000179859	LINC02581	2.37297	1.86701	1.91796	3.87184	3.57596	3.43895	down
ENSG00000134326	CMPK2	0.410758	0.498384	0.366458	0.866002	1.21235	1.11176	down
ENSG00000224861	YBX1P1	11.4886	11.1669	11.4953	8.163	7.04256	6.14227	up
ENSG00000136235	GPNMB	1.9029	1.89247	1.99009	2.97657	3.42702	2.67306	down
ENSG00000234160	AL513165.1	15.8133	17.3813	18.7895	6.8901	10.2488	6.80113	up
ENSG00000115129	TP53I3	3.39985	3.41797	2.87904	5.13979	5.82064	5.35589	down
ENSG00000175106	TVP23C	1.00902	1.12711	1.14952	2.09187	1.88369	1.79616	down
ENSG00000227471	AKR1B15	0.0549779	0	0	0.405685	0.367938	0.315272	down
ENSG00000175764	TTLL11	1.46517	1.42099	1.6187	0.654146	0.874307	0.648689	up
ENSG00000165905	LARGE2	0.234737	0.157325	0.281167	0.618621	1.15756	0.778218	down
ENSG00000026559	KCNG1	0.0560363	0.101403	0.0536959	0.354424	0.402654	0.289208	down
ENSG00000001617	SEMA3F	0.65656	0.596591	0.459756	1.0781	1.34755	1.31687	down
ENSG00000182308	DCAF4L1	0.383071	0.52632	0.599551	0.161526	0.17541	0.0823775	up
ENSG00000205593	DENND6B	0.800815	0.598651	0.718179	1.45026	1.23679	1.39094	down
ENSG00000184319	RPL23AP82	2.36567	2.07558	2.29434	1.1033	1.63624	1.18702	up
ENSG00000141068	KSR1	0.523772	0.474428	0.566497	0.852802	1.00283	0.886578	down
ENSG00000175745	NR2F1	0.783248	0.714513	0.528155	0.16819	0.275888	0.21834	up
ENSG00000164604	GPR85	0.403699	0.53009	0.363155	0.964023	0.74871	1.03645	down
ENSG00000197816	CCDC180	0.223847	0.272645	0.226873	0.553619	0.423044	0.495258	down
ENSG00000105516	DBP	0.642487	0.27147	0.624576	1.31529	1.09217	1.06126	down
ENSG00000010030	ETV7	3.13139	2.58039	2.01681	4.35619	6.02122	4.16729	down
ENSG00000127220	ABHD8	4.6045	3.71432	4.35936	6.53961	6.38064	7.6783	down
ENSG00000143847	PPFIA4	0.156933	0.208255	0.192484	0.509527	0.457695	0.404971	down
ENSG00000137975	CLCA2	0	0.0408753	0	0.400031	0.2005	0.218586	down
ENSG00000153721	CNKSR3	0.56797	0.570996	0.503633	0.351491	0.325469	0.382824	up
ENSG00000182578	CSF1R	1.41954	1.41521	1.4056	2.19474	2.23755	2.73467	down
ENSG00000233251	AC007743.1	0.508739	0.560945	0.739101	0.207595	0.0693661	0.1941	up
ENSG00000184838	PRR16	2.626	2.12815	2.36226	0.988642	1.27419	1.2389	up
ENSG00000064300	NGFR	0.557948	0.531399	0.619064	1.02154	1.36536	1.51559	down
ENSG00000145536	ADAMTS16	1.70444	1.54635	1.29466	0.953149	0.669919	0.972203	up
ENSG00000243302	AC018638.4	8.00088	9.37522	8.8345	13.3494	12.3179	17.0346	down
ENSG00000227507	LTB	1.23059	1.31696	1.36938	0.292921	0.419473	0.298777	up
ENSG00000131019	ULBP3	4.93391	5.02221	6.02801	9.88207	8.60259	10.4112	down
ENSG00000095397	WHRN	1.11049	0.950601	0.895536	1.71537	1.56848	2.09249	down
ENSG00000107551	RASSF4	0.62984	0.646119	0.609694	1.21949	1.14774	0.946726	down
ENSG00000182621	PLCB1	0.241468	0.277936	0.234736	0.424239	0.536206	0.466585	down
ENSG00000171766	GATM	1.49491	1.18018	0.94034	2.1076	1.86073	2.27793	down
ENSG00000169435	RASSF6	0.85447	1.02529	0.845196	1.93708	1.37866	1.56088	down
ENSG00000104490	NCALD	0.00757695	0.0457039	0	0.135783	0.176145	0.203673	down
ENSG00000225697	SLC26A6	1.24296	1.41299	1.33764	2.36857	1.80851	2.44676	down
ENSG00000113108	APBB3	1.18205	1.18835	1.18054	2.35172	1.90001	2.43453	down
ENSG00000212978	AC016747.1	2.4695	2.00977	2.66685	1.32227	1.1805	1.47515	up
ENSG00000206573	THUMPD3-AS1	1.35948	1.37649	1.41436	2.25201	2.09329	2.28659	down
ENSG00000278996	FP671120.1	0.121965	1.32424	0.373989	0	0.0773288	0.052456	up
ENSG00000140682	TGFB1I1	0.575167	0.53288	0.551145	1.30773	1.07256	1.05497	down
ENSG00000247095	MIR210HG	3.17665	2.56014	2.64147	5.03683	5.04904	4.34714	down
ENSG00000154767	XPC	1.84148	2.01727	1.9106	1.33876	0.832039	1.21531	up
ENSG00000198468	FLVCR1-AS1	1.45737	1.38594	1.41538	0.602059	0.478652	0.825852	up
ENSG00000185686	PRAME	3.3897	2.53148	3.03159	4.93449	4.0595	5.25876	down
ENSG00000102287	GABRE	1.05233	1.14079	1.28781	1.97138	1.58092	1.88809	down
ENSG00000272734	ADIRF-AS1	1.08129	1.46006	1.17834	2.03384	2.13958	2.10869	down
ENSG00000127311	HELB	0.393093	0.448471	0.554433	0.866007	0.798096	0.759844	down
ENSG00000130653	PNPLA7	0.164917	0.239483	0.25753	0.48291	0.516352	0.512266	down
ENSG00000137090	DMRT1	0.0561947	0.0188314	0	0.217205	0.593813	0.30211	down
ENSG00000095585	BLNK	0.0833568	0.0670408	0.0639004	0.29876	0.510885	0.466062	down
ENSG00000224259	LINC01133	0	0.0194163	0.0370136	0.386826	0.28572	0.373793	down
ENSG00000277883	NLRP3P1	0.477912	0.205911	0.294398	1.25948	1.55111	1.02773	down
ENSG00000188290	HES4	7.35784	5.26012	5.84934	12.2951	11.461	8.73177	down
ENSG00000078814	MYH7B	0.338052	0.316681	0.353382	0.0890894	0.105543	0.148697	up
ENSG00000255135	AP002360.2	5.41454	4.71219	6.04024	2.12976	2.81809	2.17233	up
ENSG00000116141	MARK1	1.97976	2.02423	1.57371	2.834	2.79332	3.22931	down
ENSG00000226051	ZNF503-AS1	1.17324	1.23565	0.981477	0.6282	0.393576	0.360427	up
ENSG00000020633	RUNX3	1.02387	1.13768	0.99402	1.74679	1.83643	2.1873	down
ENSG00000172818	OVOL1	1.3773	1.49605	1.59284	3.02059	2.54277	2.29797	down
ENSG00000126005	MMP24OS	1.31575	1.05599	1.34556	0.80423	0.584187	0.641979	up
ENSG00000042980	ADAM28	0.312782	0.406163	0.374648	0.686916	0.805638	0.679628	down
ENSG00000154814	OXNAD1	1.60957	1.67845	1.81058	0.990639	1.1515	1.10719	up
ENSG00000152926	ZNF117	0.809335	1.19182	1.20699	1.84451	1.65023	1.624	down
ENSG00000161328	LRRC56	1.21031	0.907042	1.13868	2.57491	2.11607	2.03485	down
ENSG00000205426	KRT81	0.600178	0.666889	0.63565	1.69824	1.70236	1.76615	down
ENSG00000106992	AK1	1.18806	1.47002	1.72956	2.62522	2.82472	3.02162	down
ENSG00000271781	AC026740.1	7.47229	5.96322	8.04601	3.41063	3.58169	4.05861	up
ENSG00000260196	AC124798.1	1.79652	2.27356	1.78225	1.09172	1.07203	0.818117	up
ENSG00000145882	PCYOX1L	1.56627	1.68564	1.46237	1.05839	0.763884	1.05795	up
ENSG00000064763	FAR2	0.472966	0.464165	0.496376	0.985285	0.940073	1.10185	down
ENSG00000090097	PCBP4	1.64642	1.83546	1.65576	2.57759	2.98002	3.18999	down
ENSG00000100360	IFT27	1.36186	1.33088	0.955045	0.649633	0.522573	0.899854	up
ENSG00000153790	C7orf31	1.34985	1.30915	1.61304	2.37716	2.60107	2.51005	down
ENSG00000006210	CX3CL1	0.692546	0.522177	0.702658	1.33126	0.96858	1.53309	down
ENSG00000129675	ARHGEF6	0.378824	0.247548	0.136126	0.778709	0.690526	0.570249	down
ENSG00000141579	ZNF750	0.114877	0.0824919	0.0629022	0.43249	0.381514	0.511718	down
ENSG00000162600	OMA1	2.34361	2.20781	2.88961	1.39938	1.55864	1.58595	up
ENSG00000008324	SS18L2	4.225	4.15312	3.82362	8.31373	7.34174	6.10757	down
ENSG00000279348	AC012513.3	2.50531	2.31601	2.86978	1.48745	1.21718	1.26948	up
ENSG00000157303	SUSD3	0.385962	0.19401	0.508534	1.16973	1.78434	1.76373	down
ENSG00000069702	TGFBR3	1.63797	1.58336	1.53602	1.23966	0.998567	1.02359	up
ENSG00000186272	ZNF17	1.52254	1.43295	1.42791	0.665897	0.735973	0.888197	up
ENSG00000146477	SLC22A3	1.092	0.823367	0.941758	0.460455	0.403874	0.215261	up
ENSG00000143995	MEIS1	0.178332	0.0840386	0.128163	0.293733	0.429889	0.329565	down
ENSG00000108984	MAP2K6	0.00994838	0.0300042	0.00953289	0.209742	0.12615	0.213935	down
ENSG00000174899	PQLC2L	0.651494	0.654965	0.69773	1.51494	1.45787	1.46281	down
ENSG00000213015	ZNF580	2.19561	1.84322	2.25574	3.31666	3.61172	4.04009	down
ENSG00000182379	NXPH4	2.80579	2.82074	2.3084	5.16855	4.22273	4.41863	down
ENSG00000198768	APCDD1L	0.726507	0.792538	0.666541	1.41763	1.50274	1.51245	down
ENSG00000268858	AL118506.1	5.1602	5.12806	4.83101	2.48014	3.80234	3.78395	up
ENSG00000124635	HIST1H2BJ	11.4171	9.2855	9.52662	7.09949	5.62557	6.06899	up
ENSG00000221990	EXOC3-AS1	3.11448	2.83638	3.01951	1.236	1.43259	1.81227	up
ENSG00000262454	MIR193BHG	0.473448	0.567115	0.540549	0.881365	1.24542	1.06145	down
ENSG00000225205	AC078883.1	1.07076	0.976331	1.19307	2.17874	2.78923	1.92777	down
ENSG00000182809	CRIP2	0.0377923	0.101317	0.0844992	0.278872	0.399353	0.392807	down
ENSG00000198435	NRARP	4.54422	4.36078	4.51937	7.43947	7.34836	6.6628	down
ENSG00000229953	AL590666.2	2.97434	4.28325	3.77448	1.27111	0.764514	1.81513	up
ENSG00000197110	IFNL3	0.395161	0.23836	0.908778	2.58267	2.4219	2.12443	down
ENSG00000272933	AL391121.1	3.52323	4.13234	3.50594	5.71387	6.44368	7.96507	down
ENSG00000164520	RAET1E	0.263695	0.367062	0.33043	1.02637	0.985985	0.806974	down
ENSG00000240682	ISY1	3.08977	3.37504	3.0746	2.39584	1.78946	2.26804	up
ENSG00000158747	NBL1	1.35409	1.71488	1.65141	0.852739	0.650395	0.945419	up
ENSG00000126217	MCF2L	0.0342207	0.0449885	0.0327915	0.105446	0.116828	0.118876	down
ENSG00000162105	SHANK2	0.150664	0.115247	0.10671	0.25895	0.228428	0.341604	down
ENSG00000232759	AC002480.2	2.12968	1.88914	1.72862	1.13571	0.847225	0.835133	up
ENSG00000165092	ALDH1A1	0.0427756	0.0430035	0.143462	0.473465	0.38421	0.62091	down
ENSG00000134202	GSTM3	0.679893	0.683516	0.897346	1.73092	1.93845	1.02069	down
ENSG00000120278	PLEKHG1	0.206471	0.11624	0.150365	0.487541	0.445086	0.372965	down
ENSG00000141497	ZMYND15	0.885505	0.778946	0.989943	2.00304	1.91042	1.48768	down
ENSG00000077616	NAALAD2	0.369601	0.396905	0.893462	1.10686	1.21606	1.21028	down
ENSG00000126562	WNK4	0.359209	0.637984	0.35568	0.100976	0.126526	0.180241	up
ENSG00000143554	SLC27A3	1.42587	0.974313	1.15284	1.8906	1.90695	2.28772	down
ENSG00000115226	FNDC4	0.584129	0.649056	0.589192	1.32874	1.68932	1.85115	down
ENSG00000250312	ZNF718	1.80523	1.42808	1.43208	1.01388	0.844344	0.715952	up
ENSG00000121207	LRAT	0.290084	0.469848	0.455561	0.849424	0.766334	0.840413	down
ENSG00000140022	STON2	0.712036	0.596525	0.717288	1.15476	1.27331	1.19747	down
ENSG00000196368	NUDT11	0.102195	0.128425	0.0244817	0.511713	0.917916	0.329648	down
ENSG00000273983	HIST1H3G	2.02186	1.70233	2.51864	4.15613	3.7656	3.28811	down
ENSG00000266680	AL135905.2	0.434002	0.479946	0.623814	2.37902	1.14653	1.7266	down
ENSG00000184486	POU3F2	0.187335	0.163222	0.179511	0.552942	0.435507	0.61771	down
ENSG00000154133	ROBO4	0.025992	0.0609711	0.0747193	0.237462	0.247193	0.242209	down
ENSG00000275880	AL139385.1	0.875272	1.1046	1.14208	1.90423	1.98756	2.10249	down
ENSG00000115616	SLC9A2	0.773892	0.603986	0.741571	0.322026	0.376607	0.317515	up
ENSG00000187017	ESPN	0.447591	0.264692	0.496176	1.08243	0.79756	0.72661	down
ENSG00000185630	PBX1	0.0315437	0.0230631	0.0247306	0.0937097	0.0757554	0.123333	down
ENSG00000164647	STEAP1	6.78709	7.42642	7.47379	4.50623	5.19075	4.99949	up
ENSG00000168961	LGALS9	0.661165	0.632526	0.582459	1.27028	1.17194	1.08928	down
ENSG00000153391	INO80C	0.778899	1.1565	0.987503	1.68005	1.83607	1.67498	down
ENSG00000206199	ANKUB1	0	0.00936102	0	0.176681	0.108233	0.0901067	down
ENSG00000221852	KRTAP1-5	0.776557	0.98888	0.793733	0.0545739	0.109412	0.11133	up
ENSG00000182584	ACTL10	1.56241	1.29887	1.55474	2.78725	3.14325	2.77836	down
ENSG00000170786	SDR16C5	0.85482	0.822011	0.747892	1.64551	1.7084	1.55851	down
ENSG00000271880	AGAP11	0	0	0	0.125211	0.188272	0.212858	down
ENSG00000259439	LINC01833	0.236056	0.379702	0.407154	1.0783	0.947876	0.676834	down
ENSG00000189433	GJB4	0.643667	0.452968	0.185035	1.10825	1.2243	1.31496	down
ENSG00000188321	ZNF559	0.772565	0.776682	0.748908	0.388261	0.303767	0.502272	up
ENSG00000162981	FAM84A	0.654108	0.445702	0.543218	1.04196	0.936959	0.976824	down
ENSG00000181481	RNF135	2.19566	2.31003	2.02241	3.22962	4.1727	3.20267	down
ENSG00000163040	CCDC74A	0.237636	0.318536	0.151808	0.730637	0.690556	0.894292	down
ENSG00000279141	LINC01451	0	0.0719419	0.017143	0.282884	0.340283	0.307775	down
ENSG00000279207	AC015813.6	1.74157	1.70866	1.97043	1.11701	1.14189	1.31983	up
ENSG00000253649	PRSS51	0.220775	0.262306	0.365412	0.973234	0.678673	0.92795	down
ENSG00000120833	SOCS2	1.25896	1.0487	0.947873	1.67788	1.8815	1.73076	down
ENSG00000129595	EPB41L4A	0.227206	0.221279	0.183699	0.538897	0.570213	0.366446	down
ENSG00000185090	MANEAL	2.48339	2.41543	1.91534	1.55369	1.19476	1.15057	up
ENSG00000162576	MXRA8	0.588814	0.575038	0.644826	1.43647	1.15552	1.2843	down
ENSG00000180871	CXCR2	0.226309	0.246475	0.234929	0.994018	0.67757	0.588056	down
ENSG00000129451	KLK10	0.253034	0.365675	0.227312	1.01693	0.484631	0.969245	down
ENSG00000133710	SPINK5	0.0834519	0.0838966	0.0666389	0.337222	0.338039	0.388828	down
ENSG00000007516	BAIAP3	0.138801	0.129574	0.152005	0.438953	0.471446	0.341126	down
ENSG00000273521	AL162274.1	1.66486	0.948447	1.27626	3.91953	2.75618	3.1625	down
ENSG00000215784	FAM72D	2.7963	3.16898	2.99618	1.90262	1.74605	1.74932	up
ENSG00000203727	SAMD5	1.22446	0.978973	1.22876	1.93107	1.69123	1.93857	down
ENSG00000097096	SYDE2	1.47352	2.07962	1.99125	1.37408	1.20773	1.02577	up
ENSG00000115590	IL1R2	0.872466	0.976787	0.760026	1.56769	1.76007	1.9828	down
ENSG00000170965	PLAC1	0.254421	0.127888	0.335218	1.10632	1.20982	0.649704	down
ENSG00000275496	CU633906.1	1.22799	0.744978	1.07527	0.55797	0.335593	0.0910598	up
ENSG00000196337	CGB7	0.107975	0.144734	0.12071	0.663961	0.45639	0.42569	down
ENSG00000064989	CALCRL	0.0991762	0.199409	0.190068	0.533188	0.40872	0.458538	down
ENSG00000171097	KYAT1	2.15219	2.06223	2.3362	4.04118	3.34027	3.09147	down
ENSG00000206073	SERPINB4	1.02919	1.18683	1.07322	2.58466	2.46297	1.98538	down
ENSG00000111863	ADTRP	1.08653	1.3285	1.36475	0.619118	0.54304	0.820943	up
ENSG00000267317	AC027307.2	1.80594	2.08454	1.02549	5.6407	3.74602	3.30824	down
ENSG00000026297	RNASET2	1.78584	0.825543	1.25288	2.17669	2.21567	2.22021	down
ENSG00000026652	AGPAT4	0.701827	0.656666	0.659198	1.04016	1.05002	1.30004	down
ENSG00000139971	C14orf37	0.322188	0.388686	0.277859	0.0764179	0.170229	0.0952668	up
ENSG00000049246	PER3	0.78998	0.945464	0.980479	1.34828	1.34359	1.77162	down
ENSG00000173535	TNFRSF10C	0.441045	0.280039	0.289164	1.00327	1.10381	0.873567	down
ENSG00000012124	CD22	0.613395	0.46747	0.549856	0.302447	0.229998	0.159565	up
ENSG00000088899	LZTS3	1.11816	1.29443	0.984874	1.89307	1.73057	2.0645	down
ENSG00000271503	CCL5	3.30461	2.9981	3.47553	5.52272	4.85473	6.93307	down
ENSG00000156172	C8orf37	1.18797	0.863572	1.24344	2.21561	1.91197	2.06339	down
ENSG00000053438	NNAT	3.94637	4.15632	3.46642	7.6268	5.85807	6.66794	down
ENSG00000138111	MFSD13A	1.64172	1.65047	1.07637	2.40466	2.62962	2.69428	down
ENSG00000185475	TMEM179B	5.33578	3.15301	3.43465	6.95576	7.31694	6.65686	down
ENSG00000106089	STX1A	1.69948	2.13982	1.97634	2.78293	3.24299	3.42402	down
ENSG00000260916	CCPG1	1.24086	1.56108	1.41489	0.92806	1.11344	0.745365	up
ENSG00000168398	BDKRB2	0.605332	0.894938	0.580051	1.3513	1.20406	1.18688	down
ENSG00000176845	METRNL	4.19993	3.38251	2.86831	5.91946	6.00736	4.79032	down
ENSG00000259032	ENSAP2	21.4653	17.751	19.0759	12.5912	10.2437	11.7262	up
ENSG00000178752	ERFE	0.784702	0.788883	0.735583	1.49255	1.62235	1.44902	down
ENSG00000197062	ZSCAN26	2.59691	2.02594	2.78706	3.87635	4.21504	3.90916	down
ENSG00000115425	PECR	1.68516	1.73264	1.39458	3.00779	2.46872	2.82084	down
ENSG00000143341	HMCN1	0.0655943	0.0362691	0.0502838	0.145207	0.121299	0.172795	down
ENSG00000139174	PRICKLE1	0.391596	0.386255	0.403561	0.24145	0.140536	0.111222	up
ENSG00000273812	BX640514.2	1.85239	2.45034	1.49476	5.65255	5.0481	4.40278	down
ENSG00000157869	RAB28	4.27991	4.19239	3.62795	5.3793	6.34904	7.37478	down
ENSG00000158296	SLC13A3	0.402536	0.4755	0.462869	0.116692	0.233949	0.162306	up
ENSG00000140279	DUOX2	0.024785	0.0186878	0.0356248	0.195953	0.0916664	0.139909	down
ENSG00000100867	DHRS2	0.588694	0.510758	0.425012	0.94361	0.903288	0.945131	down
ENSG00000218358	RAET1K	0.0964143	0.096928	0.123183	0.948596	0.237723	0.933003	down
ENSG00000253958	CLDN23	3.37117	2.7113	2.5843	5.68595	4.36385	4.50074	down
ENSG00000123364	HOXC13	1.50889	1.46636	1.32538	2.81005	3.10917	2.21727	down
ENSG00000276600	RAB7B	0.0826558	0.0332385	0.0158407	0.209116	0.24456	0.533241	down
ENSG00000272899	AC025594.2	0.499714	0.518076	0.493807	1.07001	0.990093	1.22573	down
ENSG00000168237	GLYCTK	1.15275	1.76883	1.43405	0.639563	0.790706	0.717584	up
ENSG00000175264	CHST1	0.0350396	0	0.0167881	0.406307	0.166619	0.226053	down
ENSG00000092964	DPYSL2	0.550532	0.687638	0.543525	0.949653	1.04891	1.18389	down
ENSG00000234498	RPL13AP20	6.20344	4.62708	6.71138	2.004	2.32604	3.44263	up
ENSG00000057704	TMCC3	1.14105	1.13773	1.25471	1.55777	2.08536	2.0314	down
ENSG00000235859	AC006978.1	6.17239	6.20528	7.00289	8.69286	10.8011	11.2559	down
ENSG00000129757	CDKN1C	0	0.0236885	0	0.521618	0.248991	0.126677	down
ENSG00000166046	TCP11L2	0.557492	0.354959	0.471884	0.891315	0.942567	0.869172	down
ENSG00000080007	DDX43	2.62665	2.61882	2.45454	4.71396	4.17485	3.50112	down
ENSG00000144199	FAHD2B	2.56371	2.92255	2.23729	4.58466	3.99106	3.93794	down
ENSG00000105499	PLA2G4C	0.276427	0.324217	0.388495	0.689638	0.710782	0.68361	down
ENSG00000168497	CAVIN2	2.24563	1.74536	1.57319	3.16294	2.69202	3.63197	down
ENSG00000171227	TMEM37	0.29244	0.293998	0.407602	0.952853	0.983254	1.08624	down
ENSG00000173614	NMNAT1	1.8637	2.05967	1.87453	1.28188	1.22912	1.27908	up
ENSG00000248323	LUCAT1	0.986188	1.01254	1.04553	0.376022	0.532141	0.383539	up
ENSG00000272068	AL365181.2	1.07797	1.23582	1.01483	0.637949	0.419668	0.488026	up
ENSG00000174804	FZD4	0.660261	0.613996	0.695954	1.03532	1.03783	1.34886	down
ENSG00000277363	SRCIN1	0.256112	0.13662	0.180306	0.424256	0.397668	0.404637	down
ENSG00000188747	NOXA1	1.12571	0.766644	1.32228	2.71786	2.60933	1.9913	down
ENSG00000265763	ZNF488	0.104578	0.0700898	0.150315	0.477709	0.349941	0.543481	down
ENSG00000246763	RGMB-AS1	1.29978	0.784025	0.946579	0.438454	0.329637	0.335414	up
ENSG00000107105	ELAVL2	2.45395	2.07373	2.80585	1.57459	1.61599	1.861	up
ENSG00000181790	ADGRB1	0.11597	0	0.0555632	0.218303	0.297611	0.2672	down
ENSG00000115844	DLX2	0.28723	0.433141	0.216255	0.692078	1.01895	0.97063	down
ENSG00000256943	AC148477.3	0	0	0	0.2825	0.318583	0.180092	down
ENSG00000279806	AC018629.1	0.210601	0.141149	0.201805	0.703016	0.74181	1.05673	down
ENSG00000165449	SLC16A9	1.48586	1.46611	1.59518	0.84117	0.726903	1.12426	up
ENSG00000175463	TBC1D10C	0.244077	0.22084	0.245577	0.707559	0.567418	0.524875	down
ENSG00000213903	LTB4R	2.22446	2.14028	2.62848	1.62562	1.60071	1.51138	up
ENSG00000013619	MAMLD1	0.715906	0.678594	0.558605	1.34763	1.3617	0.912715	down
ENSG00000074410	CA12	0.0666581	0.0670133	0.0479056	0.289854	0.176095	0.232935	down
ENSG00000196154	S100A4	1.96177	1.13552	2.16466	4.19868	4.3973	3.38774	down
ENSG00000163328	GPR155	0.321571	0.28386	0.232985	0.537415	0.571869	0.640923	down
ENSG00000127415	IDUA	2.10222	2.08279	1.66409	3.64525	2.83312	2.83363	down
ENSG00000139190	VAMP1	1.29357	1.33468	1.06013	2.13513	1.88851	2.47063	down
ENSG00000176046	NUPR1	1.0417	0.939283	1.33778	1.98112	1.92918	1.59348	down
ENSG00000107731	UNC5B	0.204865	0.161183	0.187773	0.525811	0.357665	0.498014	down
ENSG00000187098	MITF	0.991138	1.25191	1.23386	0.7144	0.796695	0.710464	up
ENSG00000115541	HSPE1	3.66774	3.16053	2.48087	1.98191	1.69359	1.65699	up
ENSG00000103490	PYCARD	1.90762	0.848252	0.913975	2.74568	2.90739	2.68224	down
ENSG00000231346	LINC01160	7.6997	4.98254	7.37813	10.3091	11.0355	10.1345	down
ENSG00000284638	AC005551.1	1.73037	0.869796	0.829052	4.16931	3.13456	4.65135	down
ENSG00000114388	NPRL2	1.09373	1.21617	1.04805	1.974	1.90873	1.99564	down
ENSG00000133067	LGR6	0.0531825	0.0133665	0.0509614	0.35039	0.252892	0.157254	down
ENSG00000204936	CD177	0.462912	0.244936	0.513617	0.0770493	0.0514907	0.0523931	up
ENSG00000197093	GAL3ST4	0.125563	0.144265	0.154696	0.434904	0.60655	0.501459	down
ENSG00000127329	PTPRB	0.620149	0.623453	0.469778	0.353368	0.376363	0.355927	up
ENSG00000263961	C1orf186	1.02784	0.654434	0.935668	1.57107	1.81021	1.63932	down
ENSG00000157999	ANKRD61	2.08445	3.41137	2.13675	5.36556	5.17367	4.27402	down
ENSG00000115232	ITGA4	0.670959	0.589248	0.472965	0.999964	1.05943	0.953616	down
ENSG00000248713	AC083902.2	0.543728	0.461595	0.474707	0.229269	0.261744	0.318299	up
ENSG00000260793	AC003102.1	0.69656	0.548038	0.435305	1.56433	1.12009	1.6933	down
ENSG00000279495	AL928654.5	3.75202	3.94347	2.73151	1.72077	2.83199	1.5194	up
ENSG00000180537	RNF182	1.75799	1.70745	1.55609	3.10959	2.3772	2.54701	down
ENSG00000164509	IL31RA	0.998697	1.35208	1.39082	0.603593	0.576913	0.887694	up
ENSG00000110200	ANAPC15	2.70535	3.05974	3.42273	2.27257	1.9654	1.70441	up
ENSG00000224116	INHBA-AS1	0.607426	0.735057	0.679067	0.284586	0.297162	0.399129	up
ENSG00000184058	TBX1	2.0044	1.59454	1.92069	2.82951	2.9837	3.036	down
ENSG00000221988	PPT2	3.35758	3.29212	3.35637	1.94448	2.47482	2.31763	up
ENSG00000261618	AC083837.1	0.630911	0.634273	0.702072	1.37306	1.22584	1.57557	down
ENSG00000157064	NMNAT2	0.144574	0.153894	0.10594	0.322736	0.287572	0.521214	down
ENSG00000117691	NENF	7.28199	7.74587	8.41846	4.55627	5.1134	6.11228	up
ENSG00000248334	WHAMMP2	0.375287	0.487712	0.254361	0.733325	0.764119	0.787352	down
ENSG00000271147	ARMCX5-GPRASP2	0.337148	0.384137	0.279991	0.876665	1.02129	0.845856	down
ENSG00000196440	ARMCX4	0.460963	0.417536	0.428591	0.269424	0.255608	0.250273	up
ENSG00000281706	LINC01012	0.366651	0.368604	0.602293	1.19633	1.18077	0.788463	down
ENSG00000227403	LINC01806	1.74316	2.08748	2.30903	1.40519	0.812651	1.0474	up
ENSG00000102878	HSF4	1.04654	0.943276	0.864509	0.494543	0.495741	0.310418	up
ENSG00000139970	RTN1	0.255159	0.22692	0.244502	0.579332	0.487403	0.590914	down
ENSG00000272505	AC104964.3	0.0852221	0.171352	0.102079	0.471644	0.472787	0.572706	down
ENSG00000030419	IKZF2	0.920977	0.79576	0.896824	0.55627	0.568139	0.674445	up
ENSG00000130829	DUSP9	0.0878009	0.286873	0.189301	0.763582	0.672652	0.566434	down
ENSG00000167371	PRRT2	0.0162274	0.0652554	0.0777483	0.325016	0.308656	0.279169	down
ENSG00000074071	MRPS34	100.871	73.2087	76.5923	51.9372	55.8195	63.9647	up
ENSG00000137819	PAQR5	0.597199	0.285427	0.553494	1.08363	0.837968	0.947394	down
ENSG00000144045	DQX1	0.269435	0.291707	0.278043	0.961317	0.657031	0.757686	down
ENSG00000213420	GPC2	0.0318359	0.0480082	0.0152531	0.285258	0.285949	0.171153	down
ENSG00000180861	LINC01559	0.0154146	0	0	0.0974958	0.179175	0.215464	down
ENSG00000168661	ZNF30	0.799132	0.580226	0.574318	1.12321	1.5247	1.67076	down
ENSG00000212694	LINC01089	0.811075	0.845047	0.551106	1.53899	1.60505	1.12579	down
ENSG00000185862	EVI2B	1.11751	1.33042	1.23992	0.465011	0.435061	0.632409	up
ENSG00000110195	FOLR1	0.184872	0.223029	0.637744	0.935439	1.40656	1.3517	down
ENSG00000196391	ZNF774	0.909246	0.748547	0.747785	0.581128	0.461489	0.431087	up
ENSG00000226124	FTCDNL1	1.03507	0.950095	1.16433	0.450678	0.570657	0.362911	up
ENSG00000187013	C17orf82	0.159304	0.0400382	0.0763254	0.545775	0.294591	1.28466	down
ENSG00000151117	TMEM86A	0.861662	0.620815	0.811914	1.6047	1.24438	1.40516	down
ENSG00000257556	LINC02298	0.414164	0.416371	0.496083	1.63722	0.98471	2.00394	down
ENSG00000115935	WIPF1	0.360753	0.322378	0.332883	0.732407	0.529457	0.632118	down
ENSG00000129028	THAP10	1.93038	2.45136	1.99579	3.26656	3.54288	3.79614	down
ENSG00000130294	KIF1A	0.0641045	0.00495739	0.0472517	0.181935	0.114636	0.159062	down
ENSG00000179841	AKAP5	0.308238	0.244643	0.256501	0.641309	0.548576	0.488416	down
ENSG00000171951	SCG2	0.470618	0.360477	0.450963	0.0944957	0.0947246	0.0963848	up
ENSG00000125510	OPRL1	0.309047	0.138086	0.246783	0.778258	0.598715	0.609208	down
ENSG00000167676	PLIN4	0.215546	0.216694	0.107762	0.464315	0.386216	0.513903	down
ENSG00000069188	SDK2	0	0	0	0.0221361	0.0610218	0.0282233	down
ENSG00000168917	SLC35G2	0.525904	0.314366	0.55842	0.913982	0.976275	1.0698	down
ENSG00000244165	P2RY11	3.55779	2.77598	2.4933	1.81925	1.7956	1.79852	up
ENSG00000162976	PQLC3	3.32123	3.93132	3.10552	4.60222	6.14173	5.4142	down
ENSG00000283050	GTF2IP12	1.21207	1.51762	1.27759	0.998929	0.686972	0.829336	up
ENSG00000153902	LGI4	0	0.0135169	0.0386511	0.17008	0.127869	0.26022	down
ENSG00000235169	SMIM1	0.255488	0.0642123	0.428431	1.81793	1.41737	0.755443	down
ENSG00000258768	AL356019.2	0.477413	0.799928	0.625215	1.47625	1.00897	1.36887	down
ENSG00000177989	ODF3B	1.21815	0.612319	0.78664	1.73076	1.70697	2.19246	down
ENSG00000184481	FOXO4	1.21974	1.27955	1.20267	1.95663	2.20421	2.1288	down
ENSG00000172000	ZNF556	0.602479	0.559098	0.861535	0.400604	0.352602	0.318917	up
ENSG00000196275	GTF2IRD2	0.121077	0.0324591	0.177897	0.280793	0.307061	0.433949	down
ENSG00000115604	IL18R1	1.62378	1.50578	1.58279	2.8922	1.98211	2.63395	down
ENSG00000255221	CARD17	0.544052	0.596674	0.473936	1.72054	1.56792	1.54222	down
ENSG00000168803	ADAL	1.03368	1.31773	1.25601	1.7749	1.73416	2.19996	down
ENSG00000237187	NR2F1-AS1	0.765619	0.864919	0.854657	0.515865	0.575498	0.44131	up
ENSG00000277778	PGM5P2	2.70817	2.25852	2.41813	1.49229	1.33331	1.38977	up
ENSG00000134215	VAV3	0.117325	0.0842505	0.152577	0.3357	0.327657	0.306367	down
ENSG00000180626	ZNF594	0.5848	0.576388	0.549388	1.01536	1.10264	1.011	down
ENSG00000248607	AC117422.1	0.482326	0.161632	0.462182	1.52533	2.88816	3.28452	down
ENSG00000198576	ARC	0.203724	0.22529	0.331866	0.751645	0.796522	0.635242	down
ENSG00000064270	ATP2C2	0.314946	0.22497	0.452689	0.655265	0.700643	0.650542	down
ENSG00000138083	SIX3	0.241513	0.16996	0.115713	0.661938	0.689063	0.54533	down
ENSG00000273117	AC144652.1	1.95108	1.9992	2.19318	0.988816	1.2291	0.766523	up
ENSG00000168843	FSTL5	0.238956	0.114395	0.0981327	0.011995	0.0120241	0.0244697	up
ENSG00000072201	LNX1	0.819547	0.663411	0.713926	1.27906	1.28216	1.17874	down
ENSG00000215068	AC025171.2	1.0108	1.2371	0.947531	2.15424	2.2059	1.63026	down
ENSG00000095932	SMIM24	0.325414	0.654297	0.545691	1.37214	1.37547	1.61826	down
ENSG00000196628	TCF4	0.127	0.158496	0.165759	0.263138	0.231382	0.280171	down
ENSG00000268996	MAN1B1-AS1	2.21341	1.6689	1.71549	0.926444	1.10067	0.734973	up
ENSG00000249863	AC021106.1	0.748714	0.868504	0.607069	2.12493	2.13007	1.9197	down
ENSG00000204540	PSORS1C1	0.29513	0.211931	0.303005	0.68889	0.646007	0.475997	down
ENSG00000229320	KRT8P12	2.32186	2.33423	2.4816	1.28655	1.10094	1.66434	up
ENSG00000236750	AC009237.9	2.63403	3.70729	1.34614	0	0.185559	0.755246	up
ENSG00000206341	HLA-H	3.72497	3.46535	5.06109	6.97425	5.99241	8.24947	down
ENSG00000165124	SVEP1	0.416531	0.341045	0.390906	0.570361	0.621656	0.664872	down
ENSG00000262152	LINC00514	0	0	0	0.11995	0.120241	0.0458806	down
ENSG00000275215	RNA5-8SN4	2.78782	1.20115	0.381627	10.4957	5.47097	7.27973	down
ENSG00000101938	CHRDL1	1.88087	1.82838	2.11511	1.4092	1.37977	0.902538	up
ENSG00000109265	KIAA1211	1.17379	1.21781	1.26874	0.722614	0.734288	0.949091	up
ENSG00000136098	NEK3	0.570541	0.94641	0.956748	1.50359	1.59767	1.39562	down
ENSG00000112276	BVES	0.325232	0.337512	0.271436	0.785223	0.665176	0.530187	down
ENSG00000168273	SMIM4	2.70053	2.44343	2.09372	1.60454	1.50466	1.29346	up
ENSG00000134874	DZIP1	0.302151	0.332691	0.24817	0.712863	0.418111	0.626555	down
ENSG00000163435	ELF3	1.11004	1.363	1.39659	0.97364	0.770054	0.883772	up
ENSG00000119915	ELOVL3	0.577782	0.491498	0.681418	1.49925	1.83164	1.48143	down
ENSG00000155085	AK9	0.162925	0.157726	0.179249	0.419827	0.318821	0.330897	down
ENSG00000279409	AC020658.6	0.0325849	0	0.0936721	0.61829	0.447625	0.245253	down
ENSG00000269984	AC078795.1	0.775486	0.721147	0.873141	0.367866	0.286811	0.37522	up
ENSG00000169860	P2RY1	0.876031	0.744508	0.675017	1.34236	1.25018	1.15556	down
ENSG00000176153	GPX2	0.0812993	0.286064	0.233712	0.557061	1.20273	0.917858	down
ENSG00000249978	TRGV7	1.38094	1.38829	2.31571	5.45894	5.65457	4.64005	down
ENSG00000226476	LINC01748	0.0917851	0.138411	0.120934	0.278172	0.278846	0.265228	down
ENSG00000147251	DOCK11	0.661832	0.492183	0.373564	0.860142	0.938868	0.994315	down
ENSG00000131480	AOC2	1.62827	1.77527	1.1647	0.676905	0.77548	0.937022	up
ENSG00000148082	SHC3	0.460272	0.419537	0.405765	0.679274	0.752254	0.725847	down
ENSG00000269743	SLC25A53	0.765567	0.805444	0.665353	0.534888	0.310422	0.430722	up
ENSG00000259318	AL356801.1	0.829032	2.08362	1.39021	5.24355	4.38021	6.01692	down
ENSG00000159263	SIM2	1.29003	1.04072	1.02249	0.721913	0.513295	0.907588	up
ENSG00000151093	OXSM	3.30896	3.25266	3.33517	2.24791	2.02025	2.42462	up
ENSG00000000971	CFH	0.680783	0.669369	0.831568	1.45896	0.932831	1.18245	down
ENSG00000255468	AP001107.9	0.553944	0.636452	0.492894	1.87695	1.29614	1.31886	down
ENSG00000116668	SWT1	0.450916	0.695089	0.72014	1.25171	1.15945	1.17977	down
ENSG00000278619	MRM1	3.41256	4.48635	3.89889	2.52506	2.32314	2.78723	up
ENSG00000232931	LINC00342	2.49042	3.04187	3.01089	2.23271	1.62325	1.6517	up
ENSG00000128266	GNAZ	0.412573	0.271197	0.425753	0.853101	0.939007	0.716598	down
ENSG00000260912	AL158206.1	1.17836	0.529972	0.624004	2.35359	1.60563	1.5004	down
ENSG00000082497	SERTAD4	1.57155	1.36703	1.13211	0.869449	0.824444	0.934767	up
ENSG00000204524	ZNF805	2.24607	3.22924	2.68455	1.52755	1.25052	2.15535	up
ENSG00000167646	DNAAF3	0.682784	0.445247	0.565853	1.38116	0.975001	1.19051	down
ENSG00000129538	RNASE1	1.05198	0.935555	1.04681	3.11357	2.69357	1.30513	down
ENSG00000224411	HSP90AA2P	2.55278	3.29167	2.65888	1.57951	1.81791	1.8796	up
ENSG00000256304	CCDC150P1	1.21042	1.05094	0.922625	0.347992	0.494183	0.502844	up
ENSG00000133808	MICALCL	0.441806	0.923852	0.592695	1.50896	1.47527	1.06409	down
ENSG00000158486	DNAH3	0.0814623	0.0982757	0.113187	0.167454	0.271157	0.223355	down
ENSG00000139209	SLC38A4	1.01434	1.21187	1.3664	0.929797	0.55923	0.489999	up
ENSG00000205364	MT1M	8.92661	6.24291	8.9257	10.6374	12.372	15.1622	down
ENSG00000247572	CKMT2-AS1	1.27076	1.11981	1.35299	0.595367	0.895214	0.641006	up
ENSG00000169896	ITGAM	0.322686	0.270338	0.267981	0.578271	0.693333	0.566701	down
ENSG00000144893	MED12L	0.362155	0.300977	0.356284	0.621007	0.535768	0.55035	down
ENSG00000273084	AC092171.5	0.388114	0.650303	0.433888	1.90928	1.64049	1.46058	down
ENSG00000188295	ZNF669	4.40078	4.36235	4.51187	2.9197	3.38205	2.81262	up
ENSG00000188818	ZDHHC11	0.841313	0.801744	0.86496	0.517341	0.509334	0.537106	up
ENSG00000225950	NTF4	0.373318	0.375307	0.953938	1.61786	1.40262	1.784	down
ENSG00000160766	GBAP1	1.08334	0.821025	0.926302	0.667635	0.387462	0.32257	up
ENSG00000144061	NPHP1	0.300447	0.27601	0.342501	0.502379	0.700655	0.445584	down
ENSG00000131781	FMO5	0.183229	0.286542	0.0975425	0.472147	0.430264	0.525366	down
ENSG00000186472	PCLO	0.0319681	0.0241038	0.0280802	0.117947	0.0619315	0.0744746	down
ENSG00000135638	EMX1	0.044187	0.0111056	0.0211708	0.151384	0.198443	0.142533	down
[truncated: 479 more rows]

## Sheet: coregulated genes
Gene	GeneName	FPKM Control_1	FPKM Control_2	FPKM Control_3	FPKM siLEF1_1	FPKM siLEF1_2	FPKM siLEF1_3	FPKM siKDM4A_1	FPKM siKDM4A_2	FPKM siKDM4A_3	Up/Down
ENSG00000171711	DEFB4A	0.169035	0.169445	0	2.32256	2.64379	1.85389	6.25374	7.89912	8.60469	Up
ENSG00000212724	KRTAP2-3	0.220229	0.367938	0.149754	1.80117	2.94216	1.67733	8.56556	10.1514	7.47379	Up
ENSG00000211448	DIO2	0.0514279	0.0687367	0.104912	0.395374	0.335148	0.360355	1.69125	2.14985	2.06473	Up
ENSG00000231441	AL512422.2	0	0.233717	0	0.57206	1.13956	0.745817	1.7694	1.00059	0.847753	Up
ENSG00000102243	VGLL1	0.041683	0.041784	0.127549	0.859093	0.570447	0.761927	0.830377	1.11307	1.1746	Up
ENSG00000144810	COL8A1	0.505238	0.609123	0.459626	2.91484	2.59622	2.63954	5.74493	6.19878	5.9022	Up
ENSG00000234015	LINC02530	0.0718495	0.0720236	0.0732859	0.775673	1.12376	0.985008	0.954221	0.616696	0.65312	Up
ENSG00000271978	AL359643.2	0	0.0590184	0	0.154088	0.153474	0.143493	0.167554	0.224596	0.178396	Up
ENSG00000112769	LAMA4	0.382904	0.328204	0.367917	1.38336	1.35615	1.45054	3.14803	3.13834	3.81357	Up
ENSG00000100053	CRYBB3	0.296348	0	0.0755681	0.508982	0.651798	0.880258	1.05422	0.706557	0.740806	Up
ENSG00000260604	AL590004.4	0.0636876	0.0820824	0.0371204	0.232163	0.1423	0.199569	0.388388	0.381781	0.446601	Up
ENSG00000166741	NNMT	0.352085	0.330879	0.291788	1.23102	1.18309	1.48828	2.33799	1.86777	1.9403	Up
ENSG00000118785	SPP1	0.221399	0.0554839	0.0846845	0.488901	0.432847	0.480578	0.630078	0.844581	0.729548	Up
ENSG00000058091	CDK14	0.516422	0.395314	0.622517	2.28536	2.23955	2.02525	3.05515	2.95502	3.25189	Up
ENSG00000113296	THBS4	0.0418459	0.0279649	0.028455	0.205345	0.436325	0.446195	0.238178	0.159631	0.164833	Up
ENSG00000164761	TNFRSF11B	0.295379	0.523859	0.579391	0.847386	0.955064	0.872186	3.34091	1.77687	2.8296	Up
ENSG00000163661	PTX3	3.6421	3.02031	2.83684	4.97179	6.27899	6.02195	17.4007	16.5461	17.6371	Up
ENSG00000271344	AC018638.6	0.101395	0.10164	0.0517108	0.597074	0.644253	0.417015	0.384744	0.338445	0.645182	Up
ENSG00000232480	TGFB2-AS1	1.84513	1.5028	2.11726	3.16903	3.83278	4.5321	7.54836	11.1079	10.1683	Up
ENSG00000198959	TGM2	6.88216	7.21933	6.66101	15.5092	15.6506	15.9697	33.9397	35.5842	32.733	Up
ENSG00000138347	MYPN	0.15467	0.228007	0.185602	1.01794	1.03168	0.80659	0.776777	0.8243	1.19094	Up
ENSG00000170381	SEMA3E	0.475945	0.458014	0.368949	1.02764	0.977021	0.913482	1.8421	2.30582	2.04206	Up
ENSG00000118523	CTGF	7.90904	8.42371	7.22682	21.4809	25.7441	24.3209	37.4096	39.8874	34.1497	Up
ENSG00000171951	SCG2	0.0944957	0.0947246	0.0963848	0.672376	0.600418	0.410233	0.470618	0.360477	0.450963	Up
ENSG00000104237	RP1	0.0188645	0.0141826	0.0144312	0.111086	0.0968126	0.068965	0.0671077	0.0944515	0.051444	Up
ENSG00000144583	44624	0.187775	0.231667	0.191529	0.609572	0.635382	0.686471	0.91805	0.964267	0.840318	Up
ENSG00000255345	AP002957.1	0.749703	0.617319	0.873932	2.33875	1.75362	2.44712	3.42896	2.73225	3.77253	Up
ENSG00000164619	BMPER	0.109092	0.109356	0.0667638	0.192721	0.373242	0.289145	0.413953	0.312119	0.535497	Up
ENSG00000184012	TMPRSS2	0.231018	0.231578	0.171372	0.494682	0.390063	0.412682	0.826795	0.911317	0.973627	Up
ENSG00000204611	ZNF616	0.538453	0.35545	0.522426	0.992468	1.12973	1.2243	2.08055	1.96638	1.96978	Up
ENSG00000146674	IGFBP3	8.7968	9.22661	8.45665	43.195	44.7126	42.7166	40.0582	36.3048	36.0604	Up
ENSG00000148848	ADAM12	1.2964	1.36484	1.34889	3.01139	2.9994	2.84006	5.54955	5.60397	5.66716	Up
ENSG00000178726	THBD	2.32923	2.14682	2.12067	4.95553	4.78297	4.45763	9.38698	8.02071	9.49229	Up
ENSG00000227507	LTB	0.292921	0.419473	0.298777	0.657105	1.06354	1.14736	1.23059	1.31696	1.36938	Up
ENSG00000233251	AC007743.1	0.207595	0.0693661	0.1941	0.543311	0.372038	0.379465	0.508739	0.560945	0.739101	Up
ENSG00000092969	TGFB2	2.6686	2.80007	2.9509	4.23456	4.40053	4.08016	10.7412	10.7152	10.712	Up
ENSG00000225383	SFTA1P	3.97562	4.61038	3.419	8.7982	8.61075	14.6054	14.1242	15.4633	16.0144	Up
ENSG00000078401	EDN1	3.57028	3.54726	3.83502	11.3803	12.385	12.0994	13.9072	15.0359	11.919	Up
ENSG00000149633	KIAA1755	0.150988	0.27881	0.291802	0.522547	0.730205	0.726295	0.96493	0.833655	0.881288	Up
ENSG00000162631	NTNG1	0.808366	0.958297	0.903394	3.51838	3.20202	3.1544	3.29408	3.30493	3.29069	Up
ENSG00000253500	AF121898.1	0.19866	0.0442537	0.0675439	0.714899	0.496278	0.282437	0.523487	0.189459	0.421364	Up
ENSG00000136155	SCEL	0.152755	0.290938	0.311617	0.644653	0.821271	0.87955	0.985375	0.932353	0.819251	Up
ENSG00000276107	AC037198.2	1.05157	1.49333	1.25136	2.32211	4.96837	4.00453	4.15647	5.76649	3.82356	Up
ENSG00000196417	ZNF765	0.270588	0.260811	0.249459	0.643484	0.620574	0.499366	0.8836	1.04215	0.893998	Up
ENSG00000182308	DCAF4L1	0.161526	0.17541	0.0823775	0.383108	0.342108	0.504393	0.383071	0.52632	0.599551	Up
ENSG00000162366	PDZK1IP1	25.9971	26.1497	26.2435	48.8809	52.8343	52.9093	93.9432	91.6322	92.8214	Up
ENSG00000169908	TM4SF1	2.29405	2.75602	2.41136	6.42785	7.70323	7.36231	8.68822	8.93492	8.26169	Up
ENSG00000117009	KMO	0.140436	0.0974608	0.132225	0.222648	0.454081	0.256705	0.461154	0.432704	0.373155	Up
ENSG00000164176	EDIL3	0.201499	0.314203	0.296873	0.889914	0.919197	0.767338	0.955741	0.960834	0.854771	Up
ENSG00000144642	RBMS3	0.0455333	0.0491546	0.0357258	0.130627	0.0958677	0.10884	0.139551	0.167017	0.133722	Up
ENSG00000213799	ZNF845	1.048	0.583631	0.712631	1.92852	1.92083	1.80922	2.77537	2.42924	2.65946	Up
ENSG00000125966	MMP24	0.116418	0.0875248	0.0445294	0.271359	0.170702	0.266001	0.248484	0.305321	0.277791	Up
ENSG00000233313	HMGA1P5	1.18512	0.475196	1.9341	4.41985	4.40224	6.49887	3.37272	2.9386	5.60189	Up
ENSG00000002587	HS3ST1	1.9193	2.25512	2.20638	4.09157	4.18292	3.92527	7.37981	6.28639	7.0859	Up
ENSG00000167460	TPM4	21.5989	22.7629	23.4888	117.809	117.949	115.608	72.2839	76.7508	71.2103	Up
ENSG00000146072	TNFRSF21	13.3112	12.1256	12.6114	32.8269	35.1239	33.5255	43.6283	38.9021	40.7667	Up
ENSG00000170989	S1PR1	1.96612	1.50961	1.51473	3.81818	3.61896	3.88063	5.05963	5.70496	5.26661	Up
ENSG00000245522	AC026250.1	0.414882	0.366959	0.27382	1.05388	1.16896	0.936805	1.0418	1.11718	1.19795	Up
ENSG00000234231	AC093616.1	0.705188	1.19865	0.719286	3.94195	2.57753	4.1753	2.41408	2.71935	3.06577	Up
ENSG00000179776	CDH5	0.580812	0.754728	1.09708	1.76287	2.15538	2.15283	2.36715	2.4208	2.76693	Up
ENSG00000140416	TPM1	1.06953	0.98965	1.20105	1.84702	1.95025	1.51795	3.46814	3.44248	3.18307	Up
ENSG00000156804	FBXO32	2.97064	3.07361	2.60475	7.93661	8.2701	7.31151	9.27809	8.93819	8.53529	Up
ENSG00000138061	CYP1B1	0.534033	0.4925	0.588285	2.92458	2.52663	2.99682	1.66165	1.41585	1.89322	Up
ENSG00000160352	ZNF714	2.15098	2.29245	2.42235	4.0102	3.58777	3.28867	6.57658	7.61061	6.86159	Up
ENSG00000089597	GANAB	54.7396	54.8466	57.9192	171.692	168.722	169.591	171.941	171.517	168.674	Up
ENSG00000074527	NTN4	1.86564	1.79288	1.61985	4.20677	4.19001	3.90343	4.94374	5.57297	5.43805	Up
ENSG00000091986	CCDC80	1.11061	1.09852	1.25311	4.02718	4.40985	4.43745	3.6082	3.51963	3.26096	Up
ENSG00000261534	AL596244.1	0.13598	0.0681546	0.121361	0.450412	0.365541	0.574792	0.37086	0.324205	0.278116	Up
ENSG00000171617	ENC1	9.69314	9.66166	10.1553	17.014	16.5603	16.0746	28.3866	31.424	28.1977	Up
ENSG00000138623	SEMA7A	5.93291	6.78409	6.47725	18.8143	19.0599	17.8476	19.444	19.8177	17.5343	Up
ENSG00000186480	INSIG1	22.5257	23.6387	20.8579	49.1202	51.4533	50.4554	70.7333	63.4068	63.748	Up
ENSG00000078814	MYH7B	0.0890894	0.105543	0.148697	0.30205	0.269179	0.222064	0.338052	0.316681	0.353382	Up
ENSG00000132692	BCAN	0.390794	0.365624	0.292311	0.818217	0.700354	0.678618	0.939155	1.37897	0.757837	Up
ENSG00000144231	POLR2D	5.58018	5.51977	6.04276	11.4236	10.1646	10.391	16.6734	16.8092	16.4799	Up
ENSG00000148346	LCN2	24.9216	28.6487	28.4948	87.7367	90.8057	84.3859	83.5838	78.3557	76.0372	Up
ENSG00000145391	SETD7	5.81129	5.57089	5.98867	16.7659	16.6405	15.5161	16.0216	17.3308	17.0056	Up
ENSG00000185483	ROR1	1.19571	1.59175	1.22937	3.24828	3.61872	3.0599	3.86565	3.63081	4.0781	Up
ENSG00000183018	SPNS2	1.90622	1.83253	1.9762	4.67709	4.41408	4.15558	5.43973	5.24519	5.75226	Up
ENSG00000142871	CYR61	109.576	121.566	116.517	305.576	329.551	314.934	352.969	335.412	309.64	Up
ENSG00000229953	AL590666.2	1.27111	0.764514	1.81513	1.99602	2.7336	3.71756	2.97434	4.28325	3.77448	Up
ENSG00000117899	MESD	5.64502	6.08738	5.70552	11.1392	12.0647	11.1394	16.1868	17.2437	16.3038	Up
ENSG00000277879	AL391988.1	0.248165	0.165844	0.337502	0.649489	0.808627	0.831643	0.510071	0.986132	0.639158	Up
ENSG00000003436	TFPI	1.3599	1.41816	1.43183	3.13752	2.86237	2.98694	3.70368	4.03718	4.21194	Up
ENSG00000231298	LINC00704	0.301094	0.16768	0.375361	1.11635	1.50434	0.886712	0.888618	0.765731	0.729862	Up
ENSG00000122376	FAM35A	4.37611	4.59922	4.44815	11.562	12.2856	10.767	11.549	13.0113	13.3653	Up
ENSG00000123131	PRDX4	18.0825	15.7929	16.5859	32.58	34.0332	31.3882	46.5645	48.0673	47.4104	Up
ENSG00000141753	IGFBP4	4.78831	4.39016	3.72259	11.4907	11.3593	13.6626	12.1037	12.8921	11.1735	Up
ENSG00000143367	TUFT1	5.71443	6.06034	5.77798	17.2152	18.2638	17.9389	15.9012	17.3129	15.6888	Up
ENSG00000165152	TMEM246	0.126898	0.104077	0.058834	0.464203	0.315754	0.284676	0.240759	0.297051	0.262163	Up
ENSG00000218510	LINC00339	1.24576	0.889541	1.11401	2.46202	2.3688	2.90101	2.42829	3.33634	3.16455	Up
ENSG00000185963	BICD2	9.6645	8.42558	8.64461	26.0129	27.0816	26.6084	25.1718	23.638	24.6475	Up
ENSG00000161912	ADCY10P1	0.447542	0.33647	0.296718	1.2628	1.11558	0.991905	0.965856	0.981673	0.9662	Up
ENSG00000137801	THBS1	89.3714	94.7064	90.5213	232.848	240.587	233.281	240.522	260.6	234.678	Up
ENSG00000221869	CEBPD	2.65428	2.27638	2.91791	4.45745	3.69013	5.31	6.93829	6.75025	7.31873	Up
ENSG00000236144	TMEM147-AS1	0.581657	0.543312	0.903411	1.18064	1.33101	1.11154	2.13187	1.5759	1.68233	Up
ENSG00000147408	CSGALNACT1	0.351429	0.391423	0.378369	0.632327	0.725233	0.722678	1.25016	0.763404	0.967234	Up
ENSG00000146477	SLC22A3	0.460455	0.403874	0.215261	1.01679	1.35032	1.40278	1.092	0.823367	0.941758	Up
ENSG00000128510	CPA4	3.0997	3.20481	3.50928	5.62241	5.06063	4.90951	8.68284	8.6672	8.51198	Up
ENSG00000137460	FHDC1	3.49762	3.03731	3.6371	9.27496	10.3428	9.61671	8.97418	9.28216	8.4931	Up
ENSG00000169330	KIAA1024	0.151138	0.0662829	0.0963493	0.37083	0.286248	0.423032	0.241943	0.306293	0.274772	Up
ENSG00000158296	SLC13A3	0.116692	0.233949	0.162306	0.499747	0.477017	0.620514	0.402536	0.4755	0.462869	Up
ENSG00000130956	HABP4	0.918526	0.952501	0.856122	2.78214	2.87942	2.73558	2.55393	2.26548	2.26013	Up
ENSG00000124702	KLHDC3	22.7792	21.9414	21.3849	49.5211	51.6563	49.7798	58.4591	55.6758	57.2033	Up
ENSG00000179195	ZNF664	14.3158	14.2793	14.2609	27.8912	27.2849	27.5568	34.4363	39.1127	37.1884	Up
ENSG00000251169	LINC01843	0.580248	0.465323	0.651033	1.36674	1.19114	1.64399	1.59628	1.21742	1.52961	Up
ENSG00000118515	SGK1	3.41353	3.49268	3.64569	6.70032	7.01925	6.69202	8.72661	8.90799	9.38478	Up
ENSG00000165806	CASP7	7.88353	7.48286	7.01974	26.821	24.4183	23.7289	18.2042	19.6902	19.0327	Up
ENSG00000185947	ZNF267	1.90682	1.88094	1.72769	2.837	2.74638	2.85514	4.38747	4.73005	4.86805	Up
ENSG00000173068	BNC2	0.264094	0.264734	0.39337	0.464898	0.569588	0.521052	0.831115	0.703615	0.792593	Up
ENSG00000110987	BCL7A	1.81987	2.2264	2.55484	4.10991	3.74922	3.6753	5.64322	5.31871	5.67436	Up
ENSG00000187239	FNBP1	2.84184	2.91702	2.68026	8.10937	7.82971	7.32052	7.75521	6.80341	6.6705	Up
ENSG00000086827	ZW10	3.58522	3.72303	4.489	9.03897	9.21282	8.33898	8.92013	10.3394	10.4015	Up
ENSG00000151388	ADAMTS12	1.95762	2.1204	1.99005	3.80387	4.052	3.78248	5.44653	5.11845	4.67566	Up
ENSG00000169105	CHST14	6.4521	7.31448	7.25936	17.3566	17.8496	17.3787	17.7823	17.4828	17.4481	Up
ENSG00000115380	EFEMP1	28.4203	29.0417	27.6325	57.7266	55.6424	57.0617	70.5922	71.9424	70.3114	Up
ENSG00000171307	ZDHHC16	11.5195	9.89475	11.1963	25.3352	21.6236	24.8139	29.5563	25.0766	26.368	Up
ENSG00000074416	MGLL	3.4463	3.43553	3.29469	10.5339	11.8656	11.7564	8.54111	8.78673	7.91274	Up
ENSG00000222009	BTBD19	0.638685	0.896325	0.912034	1.02084	1.71245	1.63444	1.9388	2.332	1.79148	Up
ENSG00000117069	ST6GALNAC5	0.19588	0.241667	0.184427	0.57673	0.441871	0.468219	0.643214	0.459834	0.424597	Up
ENSG00000226051	ZNF503-AS1	0.6282	0.393576	0.360427	2.04228	1.63116	1.95569	1.17324	1.23565	0.981477	Up
ENSG00000146094	DOK3	0.586242	0.641086	0.625142	1.26841	1.15916	1.31514	1.85797	1.42314	1.25958	Up
ENSG00000105810	CDK6	7.34546	7.36851	7.55643	23.1082	23.2261	21.8737	16.9979	19.217	18.3025	Up
ENSG00000037241	RPL26L1	13.4096	13.3867	12.6082	29.5708	30.2082	31.3202	33.8696	31.1555	31.3515	Up
ENSG00000213057	C1orf220	0.324061	0.301643	0.259709	0.72696	0.927707	0.676975	0.680702	0.684329	0.799561	Up
ENSG00000163053	SLC16A14	0.610387	0.689976	0.728562	1.49127	1.18064	1.16321	1.44142	1.80828	1.67635	Up
ENSG00000135919	SERPINE2	1.82781	2.01329	2.12963	8.11146	7.37292	8.10177	4.54382	4.90564	5.02391	Up
ENSG00000143507	DUSP10	6.63496	6.49636	6.81257	11.5308	9.30859	12.0677	15.3485	16.3552	16.4106	Up
ENSG00000185862	EVI2B	0.465011	0.435061	0.632409	1.36913	1.57581	1.69999	1.11751	1.33042	1.23992	Up
ENSG00000115414	FN1	13.3252	12.4502	13.4441	27.7031	27.7305	27.5613	31.0212	32.0922	30.98	Up
ENSG00000267100	ILF3-AS1	3.62791	3.53929	3.23788	6.45352	8.201	6.57228	8.91115	8.3408	7.68508	Up
ENSG00000060491	OGFR	13.7292	11.3934	12.7496	32.7004	32.7437	33.1738	29.9874	29.7824	30.8709	Up
ENSG00000123739	PLA2G12A	2.1747	2.59872	3.12048	4.35306	5.72892	5.26651	7.19131	5.61263	5.98632	Up
ENSG00000228742	LINC02577	1.57773	2.14509	1.70175	4.53853	5.26499	5.70159	4.52445	4.16807	4.22009	Up
ENSG00000138757	G3BP2	23.6796	21.6124	22.3287	35.878	35.4291	35.8957	53.2058	54.1886	53.2353	Up
ENSG00000012124	CD22	0.302447	0.229998	0.159565	1.08497	1.03987	1.11522	0.613395	0.46747	0.549856	Up
ENSG00000248323	LUCAT1	0.376022	0.532141	0.383539	0.868334	0.821631	1.01079	0.986188	1.01254	1.04553	Up
ENSG00000135074	ADAM19	0.792079	0.493115	0.637827	2.06209	1.69526	1.806	1.4316	1.45513	1.62192	Up
ENSG00000115598	IL1RL2	1.91923	2.50835	1.8337	3.7672	5.03459	4.15208	4.47094	4.70328	5.45464	Up
ENSG00000102870	ZNF629	6.46872	5.82855	6.78102	11.2888	10.759	11.6603	14.5753	14.4617	15.4054	Up
ENSG00000130175	PRKCSH	33.9694	34.4505	36.2211	52.9247	53.4188	52.7744	79.7707	80.2076	81.254	Up
ENSG00000233426	EIF3FP3	4.6726	5.03966	6.03292	9.22977	8.90391	9.83847	12.7366	12.2968	11.1294	Up
ENSG00000136111	TBC1D4	3.44418	3.52022	4.04441	5.64321	5.44154	5.68724	8.72183	8.12425	8.33126	Up
ENSG00000198890	PRMT6	10.0917	8.73781	9.46699	15.3024	14.3293	15.1928	20.8703	21.0283	22.811	Up
ENSG00000257267	ZNF271P	1.00877	1.03714	0.897019	1.56545	1.50864	1.56025	2.20834	2.23655	2.28853	Up
ENSG00000031081	ARHGAP31	0.622895	0.638127	0.719129	1.86087	1.76647	1.80799	1.6623	1.49491	1.36266	Up
ENSG00000100060	MFNG	0.739044	0.613834	0.753818	2.63189	2.82782	2.56672	1.46225	1.83252	1.49715	Up
ENSG00000099250	NRP1	3.41739	3.82803	3.68472	6.50545	5.80379	6.78676	7.58896	8.83097	8.4477	Up
ENSG00000255135	AP002360.2	2.12976	2.81809	2.17233	7.6084	7.07844	8.87604	5.41454	4.71219	6.04024	Up
ENSG00000102225	CDK16	9.35343	9.31687	9.54042	17.4803	17.7379	18.564	22.3038	20.2442	21.068	Up
ENSG00000100410	PHF5A	27.3577	29.6138	26.5253	38.8455	44.08	42.7345	64.0915	62.0521	62.124	Up
ENSG00000171700	RGS19	4.37092	4.63551	6.71975	16.2265	15.3569	15.0819	12.2288	10.9347	12.2651	Up
ENSG00000165434	PGM2L1	1.56578	1.32866	1.72336	4.97467	4.86942	4.71249	3.32994	3.28518	3.75358	Up
ENSG00000116678	LEPR	0.355911	0.339784	0.386075	0.742964	0.855975	0.851941	0.64846	0.845874	0.929499	Up
ENSG00000198468	FLVCR1-AS1	0.602059	0.478652	0.825852	1.60965	1.09588	1.34717	1.45737	1.38594	1.41538	Up
ENSG00000131238	PPT1	30.0589	29.6888	30.1319	58.3204	55.7803	57.0334	67.7961	66.6403	66.3532	Up
ENSG00000166897	ELFN2	0.533938	0.410589	0.373022	0.911662	1.09393	0.855662	1.04771	0.927737	0.964063	Up
ENSG00000159588	CCDC17	0.21263	0.232522	0.21688	0.645018	0.529075	0.512334	0.476762	0.534606	0.45685	Up
ENSG00000185070	FLRT2	0.0957088	0.0867156	0.0826033	0.258313	0.269878	0.255692	0.226981	0.179041	0.180693	Up
ENSG00000145147	SLIT2	1.07805	1.30608	1.06587	2.27187	2.46324	2.52065	2.2022	2.79423	2.62726	Up
ENSG00000102878	HSF4	0.494543	0.495741	0.310418	1.19474	1.50607	1.06044	1.04654	0.943276	0.864509	Up
ENSG00000160588	MPZL3	2.52531	2.38538	2.37765	4.11483	3.44965	3.89108	5.2365	5.24897	5.48868	Up
ENSG00000175390	EIF3F	9.35816	9.85192	9.78144	17.4264	17.0374	17.7034	21.9093	20.7399	20.5423	Up
ENSG00000113140	SPARC	86.0391	85.5944	83.4871	171.037	169.42	164.842	185.425	182.343	187.495	Up
ENSG00000131115	ZNF227	1.03909	0.939987	0.969386	1.81574	1.36257	1.5635	2.1878	2.07861	2.11947	Up
ENSG00000272068	AL365181.2	0.637949	0.419668	0.488026	0.978291	1.34466	1.27544	1.07797	1.23582	1.01483	Up
ENSG00000187498	COL4A1	8.90388	7.8717	8.25771	31.1895	32.7369	30.6151	18.4409	18.3746	17.0717	Up
ENSG00000149596	JPH2	3.69642	3.15282	4.00183	8.09361	8.61076	8.08041	7.89484	7.89568	7.37845	Up
ENSG00000065833	ME1	5.60209	6.01678	5.77239	14.8299	14.2306	14.2456	13.0869	11.5757	12.4884	Up
ENSG00000114251	WNT5A	1.25046	0.835657	0.912303	2.28403	2.3768	2.27778	2.0347	2.16148	2.15495	Up
ENSG00000128573	FOXP2	0.0397681	0.0916883	0.0730136	0.136605	0.155498	0.134481	0.124493	0.151705	0.155444	Up
ENSG00000146555	SDK1	1.02245	0.864785	0.869077	1.71426	1.65538	1.37251	1.86408	1.96543	1.93145	Up
ENSG00000067082	KLF6	11.928	13.1107	11.6115	20.7741	20.0981	17.9878	24.5462	27.5708	24.5007	Up
ENSG00000115616	SLC9A2	0.322026	0.376607	0.317515	0.79012	0.828944	0.843709	0.773892	0.603986	0.741571	Up
ENSG00000197372	ZNF675	0.549085	0.597865	0.386249	0.919833	0.89766	0.899848	1.09564	0.966052	1.12733	Up
ENSG00000179010	MRFAP1	39.2175	38.3667	41.0379	68.7872	68.8679	69.1653	82.5762	82.0703	81.6126	Up
ENSG00000135636	DYSF	4.53449	4.57619	4.83608	10.2312	10.2429	9.38071	9.62037	10.0515	9.2325	Up
ENSG00000163545	NUAK2	7.69084	7.52235	7.78747	11.1206	13.3572	11.1749	17.0176	16.0223	14.4403	Up
ENSG00000224116	INHBA-AS1	0.284586	0.297162	0.399129	0.756446	0.718659	0.574385	0.607426	0.735057	0.679067	Up
ENSG00000100216	TOMM22	22.4861	23.6573	21.5302	40.4257	40.0354	36.8958	47.5846	46.6918	45.0109	Up
ENSG00000273117	AC144652.1	0.988816	1.2291	0.766523	2.52319	2.28116	3.50648	1.95108	1.9992	2.19318	Up
ENSG00000137166	FOXP4	2.62347	2.5046	2.38921	7.26454	8.02937	7.65943	5.37245	5.31172	4.779	Up
ENSG00000160766	GBAP1	0.667635	0.387462	0.32257	0.793186	0.738503	1.0598	1.08334	0.821025	0.926302	Up
ENSG00000167110	GOLGA2	13.9706	12.7002	13.8264	35.1204	35.5037	34.3248	27.1537	26.7087	28.8296	Up
ENSG00000133393	FOPNL	14.5607	14.9999	13.5091	27.2361	26.1559	26.591	29.129	28.7974	29.9637	Up
ENSG00000232759	AC002480.2	1.13571	0.847225	0.835133	3.70677	3.22728	3.86227	2.12968	1.88914	1.72862	Up
ENSG00000143319	ISG20L2	7.84913	7.24408	8.32977	12.3518	13.114	12.886	16.1077	16.4613	15.0355	Up
ENSG00000268996	MAN1B1-AS1	0.926444	1.10067	0.734973	1.48173	2.14666	2.03842	2.21341	1.6689	1.71549	Up
ENSG00000183023	SLC8A1	0.210967	0.18798	0.194263	0.278943	0.375216	0.350814	0.422495	0.38842	0.386206	Up
ENSG00000139278	GLIPR1	6.73771	5.93287	6.0264	12.7831	11.8013	11.8854	11.8992	13.5642	12.24	Up
ENSG00000164684	ZNF704	0.475074	0.356096	0.401627	0.802295	0.761445	0.829276	0.759237	0.877571	0.848134	Up
ENSG00000105058	FAM32A	20.865	21.3513	21.248	44.5652	46.0546	45.6572	42.1557	42.2209	43.5258	Up
ENSG00000179532	DNHD1	0.363234	0.354273	0.31709	0.883198	0.793311	0.74471	0.633272	0.652251	0.794226	Up
ENSG00000221990	EXOC3-AS1	1.236	1.43259	1.81227	4.51106	4.37981	4.23618	3.11448	2.83638	3.01951	Up
ENSG00000198286	CARD11	1.55569	1.69625	1.75382	6.26794	5.98952	6.39822	3.3399	3.52689	3.13839	Up
ENSG00000153292	ADGRF1	1.29493	1.28249	1.15175	2.25201	1.97975	2.08296	2.50595	2.47484	2.43896	Up
ENSG00000258472	AC005726.2	0.359292	0.520235	0.69223	0.979507	0.995117	0.98513	1.19292	1.23735	0.689491	Up
ENSG00000104825	NFKBIB	18.2695	19.1727	17.6198	30.5982	28.6931	28.0902	34.9504	37.6144	36.0534	Up
ENSG00000132170	PPARG	1.23831	1.32088	0.842045	2.39949	2.59167	2.69881	2.00302	2.10453	2.56877	Up
ENSG00000070814	TCOF1	9.61964	9.10628	9.79452	15.5842	15.9731	15.2414	18.8831	18.5275	18.4983	Up
ENSG00000256073	URB1-AS1	2.08701	2.09206	1.73452	4.09653	4.68469	5.22777	3.73962	4.05441	3.79423	Up
ENSG00000204160	ZDHHC18	6.99526	7.50969	7.55694	12.026	11.0079	11.8363	14.7515	14.3004	13.9957	Up
ENSG00000153395	LPCAT1	8.62513	8.50721	8.94889	16.0661	16.6692	16.453	17.4807	16.2721	16.9664	Up
ENSG00000271781	AC026740.1	3.41063	3.58169	4.05861	6.85402	6.50919	5.49213	7.47229	5.96322	8.04601	Up
ENSG00000154556	SORBS2	0.560555	0.531123	0.626587	1.39798	1.62886	1.54749	1.05623	1.06186	1.22153	Up
ENSG00000164674	SYTL3	5.43412	5.09154	4.99979	8.35903	8.39078	7.987	10.7518	9.30723	9.96	Up
ENSG00000122641	INHBA	16.9752	19.1414	17.283	63.4131	64.053	56.6558	31.4431	38.9451	32.7251	Up
ENSG00000197008	ZNF138	1.55513	1.5363	1.31035	2.16773	2.8641	2.45125	2.88634	2.57931	2.99115	Up
ENSG00000165244	ZNF367	15.3449	15.9118	15.8313	31.7453	34.2193	31.9617	29.8987	30.9149	29.4507	Up
ENSG00000143537	ADAM15	14.2535	13.5741	14.9464	24.9809	25.3487	25.1803	27.7738	27.745	26.4187	Up
ENSG00000280187	AC022107.1	0.498256	0.478652	0.571743	1.16139	0.974116	1.08153	1.04379	1.16815	0.754867	Up
ENSG00000186272	ZNF17	0.665897	0.735973	0.888197	1.0222	1.38532	1.29522	1.52254	1.43295	1.42791	Up
ENSG00000117862	TXNDC12	13.4129	13.6583	13.4464	22.0557	20.3764	21.5904	27.009	24.9422	25.4467	Up
ENSG00000111863	ADTRP	0.619118	0.54304	0.820943	2.4305	2.40569	2.37655	1.08653	1.3285	1.36475	Up
ENSG00000138744	NAAA	1.77186	2.16604	2.17461	3.15276	2.87265	3.80493	3.94929	3.95659	3.71888	Up
ENSG00000100577	GSTZ1	1.40182	1.52674	1.52259	3.00443	3.28134	3.248	2.88244	2.63042	2.94115	Up
ENSG00000181773	GPR3	4.13038	4.81015	4.92543	11.4756	10.8658	10.6032	9.33454	9.41325	7.53673	Up
ENSG00000124882	EREG	10.5164	9.05524	11.2309	18.7899	17.2763	18.7405	18.812	18.2586	21.2639	Up
ENSG00000179674	ARL14	0.89351	1.04495	1.16453	2.04615	2.13505	1.67862	1.50686	2.65106	1.71467	Up
ENSG00000255650	FAM222A-AS1	1.98474	2.35129	1.4723	4.54509	3.23356	4.61736	3.82263	4.01507	3.06159	Up
ENSG00000117758	STX12	7.69933	7.2827	6.89927	16.8175	16.8811	16.3938	12.754	14.6377	13.618	Up
ENSG00000107863	ARHGAP21	5.14479	4.55086	5.01401	11.5972	11.5912	11.825	9.06458	9.34253	9.07573	Up
ENSG00000130635	COL5A1	11.4758	11.2044	11.5471	39.1689	40.7974	41.5232	21.6582	21.3356	20.8059	Up
ENSG00000073417	PDE8A	2.64721	2.63729	2.78321	4.10095	4.49864	4.54852	4.9529	4.99483	5.07923	Up
ENSG00000104679	R3HCC1	4.9091	5.21478	5.20653	8.98874	8.83356	8.52694	8.78096	10.4582	9.30227	Up
ENSG00000141349	G6PC3	7.73455	7.55521	8.50821	11.3865	12.3759	12.474	14.8351	15.0757	14.2412	Up
ENSG00000146376	ARHGAP18	7.30933	7.68783	7.93553	12.4723	14.2766	12.6396	13.7626	14.9582	13.817	Up
ENSG00000169174	PCSK9	8.96251	8.10519	9.4179	20.6677	20.2829	22.3346	17.0776	15.1763	16.845	Up
ENSG00000105963	ADAP1	1.51003	1.70449	2.1356	2.66511	2.70411	3.38646	3.5631	3.24324	3.06825	Up
ENSG00000084463	WBP11	16.4481	16.8635	16.5797	25.5129	26.7344	26.6747	31.7223	29.7821	30.5952	Up
ENSG00000204860	FAM201A	3.85701	2.9458	3.66163	5.17831	5.48412	5.6921	6.49412	6.25802	6.43538	Up
ENSG00000063245	EPN1	4.66364	4.51411	5.17714	7.46501	8.01626	7.85152	8.82046	8.50233	8.90286	Up
ENSG00000112419	PHACTR2	2.38071	2.01359	2.32907	6.16144	5.80684	6.17715	3.53963	4.36625	4.37501	Up
ENSG00000170558	CDH2	6.46228	6.46492	5.92967	12.2771	11.2641	12.2631	12.0637	11.4225	10.8521	Up
ENSG00000138356	AOX1	1.0405	0.811237	0.860832	3.2224	3.66161	3.37065	1.4038	2.03975	1.48179	Up
ENSG00000136819	C9orf78	5.64358	6.35178	6.06477	8.66675	9.10016	9.34882	10.9344	10.5842	11.2106	Up
ENSG00000197136	PCNX3	22.9313	21.1534	22.8144	41.6109	42.0043	43.9636	41.8328	39.6736	39.6755	Up
ENSG00000165887	ANKRD2	1.54939	1.77503	1.3546	4.86602	4.02444	3.15583	2.30969	2.87083	3.29972	Up
ENSG00000229043	AC091729.3	2.27801	2.76596	3.17443	3.90464	4.54772	4.6625	5.23507	4.89579	4.75395	Up
ENSG00000164509	IL31RA	0.603593	0.576913	0.887694	1.73583	1.93474	2.27077	0.998697	1.35208	1.39082	Up
ENSG00000235823	OLMALINC	0.852254	1.0285	0.91149	1.55106	1.60149	1.67884	1.6405	1.75971	1.65472	Up
ENSG00000121578	B4GALT4	2.50821	2.43318	2.59503	4.26156	4.09518	3.73848	4.54552	4.63833	4.4374	Up
ENSG00000155592	ZKSCAN2	1.05578	0.791735	1.09333	1.33676	1.67807	1.63524	1.77373	1.67558	1.86083	Up
ENSG00000154957	ZNF18	0.61845	0.983366	0.913591	1.38138	1.62603	2.24145	1.94211	1.32198	1.27944	Up
ENSG00000198855	FICD	2.43867	1.94661	1.85789	4.74248	4.32628	5.36572	3.74143	3.73265	3.77674	Up
ENSG00000212978	AC016747.1	1.32227	1.1805	1.47515	3.24431	3.7161	4.43744	2.4695	2.00977	2.66685	Up
ENSG00000166833	NAV2	3.04485	2.80415	2.77666	5.79015	5.8794	5.77573	5.24865	5.14175	5.11381	Up
ENSG00000096654	ZNF184	1.41964	1.25808	1.51097	2.66541	2.55423	2.16247	2.225	2.39383	2.89888	Up
ENSG00000182324	KCNJ14	0.44401	0.341232	0.498175	0.886061	0.839128	0.906298	0.575642	0.621054	1.1032	Up
ENSG00000152894	PTPRK	14.374	13.9295	13.7441	23.5213	23.8741	23.737	24.2246	24.9867	25.9312	Up
ENSG00000133121	STARD13	3.0478	3.3392	3.40554	5.26845	6.273	5.92104	5.4701	6.47786	5.55489	Up
ENSG00000127952	STYXL1	8.58347	8.25501	6.81667	13.0248	12.0131	11.9555	14.3321	14.1064	13.8199	Up
ENSG00000021762	OSBPL5	1.497	1.15566	1.49183	3.60548	3.96116	4.19107	2.5872	2.61739	2.18978	Up
ENSG00000253719	ATXN7L3B	9.60461	9.91578	9.58121	15.6939	14.5414	15.7343	17.3971	16.9822	17.446	Up
ENSG00000196369	SRGAP2B	1.27045	1.43384	1.44084	2.98202	3.31753	2.8257	2.83178	2.28766	2.25318	Up
ENSG00000266208	AC080112.1	0.9816	1.19922	0.782206	1.92676	2.00904	2.88766	1.92055	1.81377	1.53362	Up
ENSG00000150457	LATS2	11.4694	12.4669	12.427	19.8571	18.4497	18.2287	21.979	22.14	20.4539	Up
ENSG00000106683	LIMK1	7.74301	8.42413	7.85983	14.066	14.2464	14.3151	14.6199	13.8901	14.0431	Up
ENSG00000071073	MGAT4A	1.14726	1.07649	0.972898	2.34358	2.256	2.60308	1.98051	1.93381	1.74621	Up
ENSG00000232815	DUX4L50	3.1443	2.43148	2.47409	5.20199	6.05944	6.07591	3.40889	4.62652	6.20638	Up
ENSG00000197208	SLC22A4	2.34185	2.27566	1.99868	3.84625	4.43827	4.93588	3.71769	4.33003	3.62759	Up
ENSG00000229320	KRT8P12	1.28655	1.10094	1.66434	2.55613	2.23921	2.55245	2.32186	2.33423	2.4816	Up
ENSG00000100360	IFT27	0.649633	0.522573	0.899854	2.29054	2.28142	2.25033	1.36186	1.33088	0.955045	Up
ENSG00000187957	DNER	1.28957	1.66904	1.48185	5.51109	5.23382	5.22167	2.66344	2.50638	2.65607	Up
ENSG00000132329	RAMP1	12.2325	11.3751	11.2559	21.8651	20.2006	19.3627	22.665	18.864	19.7311	Up
ENSG00000247572	CKMT2-AS1	0.595367	0.895214	0.641006	1.54194	1.37414	1.23943	1.27076	1.11981	1.35299	Up
ENSG00000184840	TMED9	83.2139	91.4378	89.0663	148.146	145.42	140.655	155.856	156.812	150.112	Up
ENSG00000145536	ADAMTS16	0.953149	0.669919	0.972203	1.81715	1.917	1.78232	1.70444	1.54635	1.29466	Up
ENSG00000151746	BICD1	1.15309	1.01577	1.03867	1.84694	1.82983	1.77926	1.90359	1.77568	1.93299	Up
ENSG00000134871	COL4A2	20.8726	21.0784	20.3566	40.3112	43.9299	42.8397	37.228	36.3146	35.2373	Up
ENSG00000136542	GALNT5	0.885589	0.783851	1.04744	2.33006	2.07212	1.80821	1.51039	1.42859	1.79843	Up
ENSG00000143420	ENSA	25.0596	25.5306	24.1293	41.3502	42.9573	42.3973	44.1834	43.3594	42.5188	Up
ENSG00000145545	SRD5A1	3.41357	3.33838	3.26951	5.89146	5.84357	5.82118	5.89198	6.0266	5.52481	Up
ENSG00000213390	ARHGAP19	2.35394	3.0383	2.6666	4.01737	4.04209	4.14096	4.6933	4.83751	4.45941	Up
ENSG00000165916	PSMC3	63.4715	63.4272	66.1221	94.5616	100.006	99.8732	114.746	108.387	111.698	Up
ENSG00000107566	ERLIN1	14.6832	13.6182	14.2641	26.7533	26.1372	26.5051	23.6918	24.2623	25.0915	Up
ENSG00000279495	AL928654.5	1.72077	2.83199	1.5194	3.22641	3.61525	3.66182	3.75202	3.94347	2.73151	Up
ENSG00000143153	ATP1B1	64.3202	65.476	64.0134	103.458	100.375	105.045	116.313	101.029	114.905	Up
ENSG00000184319	RPL23AP82	1.1033	1.63624	1.18702	2.16565	2.33431	2.19631	2.36567	2.07558	2.29434	Up
ENSG00000154978	VOPP1	24.836	24.8001	25.137	43.0263	42.5506	41.8738	41.7699	43.0317	43.3019	Up
ENSG00000113638	TTC33	1.81748	1.71805	1.37355	3.01296	2.71559	2.96932	2.84971	2.94573	2.61085	Up
ENSG00000152422	XRCC4	2.40035	2.86334	2.79111	5.01784	4.48164	3.99274	4.28085	3.9145	5.58579	Up
ENSG00000179262	RAD23A	32.2348	30.3147	30.5517	65.1004	67.3793	65.8979	54.0915	51.4531	53.6444	Up
ENSG00000183722	LHFPL6	6.56965	7.19431	7.60195	15.767	16.1899	15.5155	11.4693	11.741	13.2987	Up
ENSG00000144681	STAC	1.27123	1.33289	1.29664	3.08322	2.79955	2.80445	2.32868	2.00665	2.3244	Up
ENSG00000154767	XPC	1.33876	0.832039	1.21531	2.31247	1.81905	2.20241	1.84148	2.01727	1.9106	Up
ENSG00000111885	MAN1A1	9.08287	7.84638	9.46045	16.7975	16.9435	16.8134	15.7743	14.0623	15.1387	Up
ENSG00000117298	ECE1	21.308	21.0317	21.6077	39.777	42.4188	42.0278	36.1661	36.4937	36.3515	Up
ENSG00000005001	PRSS22	16.1189	13.7842	14.8492	26.6214	22.7538	25.3075	25.7826	24.2006	26.2714	Up
ENSG00000089685	BIRC5	34.7012	34.1608	34.8626	58.0672	55.4329	55.5518	58.7936	56.634	61.1133	Up
ENSG00000041982	TNC	28.1638	29.0072	30.0527	65.4028	68.7261	66.7423	49.7791	47.1708	51.4509	Up
ENSG00000260852	FBXL19-AS1	1.52821	1.43413	1.59192	2.95181	3.17843	3.22432	2.54469	2.68229	2.49753	Up
ENSG00000146426	TIAM2	0.245081	0.228924	0.181804	0.382663	0.522705	0.539619	0.391008	0.366531	0.354425	Up
ENSG00000132613	MTSS1L	2.44136	2.35711	2.84403	4.30026	4.79811	4.77966	4.1809	4.33797	4.41509	Up
ENSG00000104951	IL4I1	1.07766	1.10539	1.04808	1.4758	1.91089	1.94696	1.99705	1.60137	1.86808	Up
ENSG00000165449	SLC16A9	0.84117	0.726903	1.12426	1.3949	1.63035	1.03389	1.48586	1.46611	1.59518	Up
ENSG00000259556	AC090971.3	1.91281	1.60818	1.95105	3.45182	3.07616	2.70693	2.80963	3.17767	3.25318	Up
ENSG00000140265	ZSCAN29	3.67934	4.40649	4.47384	6.13876	6.59701	6.46001	7.10007	6.82394	7.29642	Up
ENSG00000173210	ABLIM3	4.50746	4.22428	4.20763	9.51942	9.5684	9.83181	7.10122	7.64778	7.06325	Up
ENSG00000128512	DOCK4	0.636805	0.470361	0.58686	1.01423	1.05387	1.07212	0.879643	1.01751	0.954616	Up
ENSG00000065320	NTN1	2.69694	2.97584	2.93561	8.21716	8.87302	8.65467	5.13589	4.97132	4.39084	Up
ENSG00000197321	SVIL	3.56817	3.26578	3.69884	5.13235	5.05504	5.76608	5.39617	6.19551	6.12858	Up
ENSG00000145012	LPP	3.81351	3.5025	3.66909	6.70035	6.48431	6.67417	5.61255	6.60205	6.25392	Up
ENSG00000197930	ERO1A	23.4621	24.099	22.1517	48.1745	48.0824	46.3865	38.2734	40.0031	38.8486	Up
ENSG00000147124	ZNF41	1.89317	1.5209	1.84884	2.85951	2.6775	2.87151	2.58561	3.00915	3.23434	Up
ENSG00000247315	ZCCHC3	6.43484	7.10315	6.75882	11.9729	11.8878	12.1824	12.6446	10.3559	11.072	Up
ENSG00000175048	ZDHHC14	1.11474	0.885849	0.807113	1.80263	1.83497	2.03765	1.83004	1.39362	1.48059	Up
ENSG00000103811	CTSH	3.12882	2.84134	3.02457	4.65425	4.69965	5.27083	4.8503	5.14646	5.07385	Up
ENSG00000005189	REXO5	3.01338	3.28675	3.39213	5.50115	6.33394	5.10863	5.76161	5.82209	4.61264	Up
ENSG00000112079	STK38	9.62784	8.93092	9.41723	17.4174	17.2075	17.3854	15.2505	15.5031	15.9688	Up
ENSG00000076706	MCAM	5.73791	5.72579	5.71138	12.4434	12.5038	12.1336	9.35107	10.4986	8.78745	Up
ENSG00000177628	GBA	14.9491	15.0382	14.9246	26.1289	23.7872	25.4588	25.6396	24.3321	24.8569	Up
ENSG00000138613	APH1B	1.59005	1.72282	1.76494	2.65062	2.59434	2.60728	2.48438	3.14432	2.81636	Up
ENSG00000215784	FAM72D	1.90262	1.74605	1.74932	3.7083	3.40538	1.95933	2.7963	3.16898	2.99618	Up
ENSG00000158864	NDUFS2	15.1189	14.9267	13.0569	26.1953	25.0782	23.9929	23.0709	24.835	23.6237	Up
ENSG00000188610	FAM72B	2.8167	2.67492	3.19703	6.60965	4.76152	5.26481	5.24356	4.36262	4.79356	Up
ENSG00000132561	MATN2	4.31744	4.03999	4.17694	8.80192	8.03327	9.02655	6.79386	7.03329	6.93122	Up
ENSG00000270872	SRGAP2D	1.88737	2.27033	3.2085	7.47107	5.96535	4.88741	3.81955	3.9599	4.40348	Up
ENSG00000206535	LNP1	0.999632	0.887533	0.93222	2.13033	2.01017	3.05409	1.3005	1.4981	1.84332	Up
ENSG00000145715	RASA1	10.8652	11.0515	10.9822	19.6883	18.3977	17.8745	16.3399	19.0847	18.6483	Up
ENSG00000137673	MMP7	0.746579	0.831542	1.12815	1.95392	1.83802	1.33941	1.67876	1.66134	1.10595	Up
ENSG00000145882	PCYOX1L	1.05839	0.763884	1.05795	2.08786	2.13128	1.82823	1.56627	1.68564	1.46237	Up
ENSG00000261188	Z95115.1	0.948329	0.950626	1.03177	1.58223	1.63773	1.70457	1.46937	1.65808	1.66661	Up
ENSG00000111816	FRK	0.815663	0.754369	0.752734	1.88218	1.69908	1.71726	1.17907	1.40297	1.21809	Up
ENSG00000173898	SPTBN2	3.17055	2.84702	3.01164	4.62269	5.83437	5.14653	4.77494	4.8205	5.16343	Up
ENSG00000197847	SLC22A20P	0.709584	0.711303	0.641523	1.78851	2.36467	1.48866	1.025	1.3073	1.04083	Up
ENSG00000196391	ZNF774	0.581128	0.461489	0.431087	0.71848	0.700862	0.793237	0.909246	0.748547	0.747785	Up
ENSG00000108448	TRIM16L	4.22881	3.94158	4.26795	7.71812	7.81792	8.20453	6.75635	6.18387	7.28345	Up
ENSG00000137449	CPEB2	1.48568	1.43545	1.22326	3.06553	2.68587	2.65026	2.1565	2.3387	2.24542	Up
ENSG00000136238	RAC1	97.1134	102.146	102.379	159.506	158.527	158.455	167.343	159.009	164.123	Up
ENSG00000133216	EPHB2	3.27429	3.49314	3.14082	7.5754	7.76094	7.95511	5.3894	5.3496	5.36025	Up
ENSG00000153044	CENPH	11.7074	11.908	11.8539	21.5755	19.3071	21.5048	19.388	19.6551	18.5263	Up
ENSG00000033170	FUT8	6.385	5.76619	6.0726	10.6605	10.4681	10.6197	10.0768	9.53621	9.85641	Up
ENSG00000101255	TRIB3	20.1267	20.0067	21.1969	36.7158	38.5991	38.1746	36.6064	31.325	31.1669	Up
ENSG00000124635	HIST1H2BJ	7.09949	5.62557	6.06899	28.0035	25.1821	28.6735	11.4171	9.2855	9.52662	Up
ENSG00000254999	BRK1	40.8948	38.9572	39.0555	60.2801	58.1048	59.373	61.8234	62.2522	67.197	Up
ENSG00000232533	AC093673.1	4.75804	7.25371	6.47087	13.3281	15.7944	17.9381	10.3437	10.3988	9.01064	Up
ENSG00000147475	ERLIN2	5.20573	5.54492	5.44826	11.6437	11.4779	11.4324	8.78853	8.6606	8.31043	Up
ENSG00000166016	ABTB2	17.7989	18.567	17.3247	32.9213	35.6815	31.6965	29.2968	28.6891	27.3922	Up
ENSG00000108468	CBX1	40.3254	40.6317	41.2376	74.1095	72.3497	66.1612	61.605	67.3705	65.0279	Up
ENSG00000179967	PPP1R14BP3	24.2499	27.3473	29.8878	54.8245	60.109	57.783	48.4732	40.3343	40.2818	Up
ENSG00000164949	GEM	2.71682	2.94225	2.77114	6.02318	5.35896	5.32083	4.41816	4.2335	4.67465	Up
ENSG00000167508	MVD	7.58492	7.64424	7.40319	11.1862	11.7806	11.7612	12.4141	11.3504	11.9575	Up
ENSG00000101938	CHRDL1	1.4092	1.37977	0.902538	3.89182	3.37976	3.65418	1.88087	1.82838	2.11511	Up
ENSG00000158019	BABAM2	2.89732	3.26501	3.51539	5.98444	5.2942	5.62488	5.02992	5.00254	5.19855	Up
ENSG00000117724	CENPF	22.7867	21.4704	21.247	35.8293	36.9273	35.0481	32.2861	35.1254	35.6028	Up
ENSG00000222012	AC005481.1	0.910718	0.689351	0.79622	1.09446	1.52614	1.78362	1.25182	0.992615	1.52055	Up
ENSG00000166147	FBN1	0.572049	0.525314	0.612047	1.43302	1.51725	1.4003	0.838661	0.907986	0.93818	Up
ENSG00000103653	CSK	15.3626	15.8084	16.3435	25.4509	25.9541	24.4974	25.7069	24.9189	23.9816	Up
ENSG00000169851	PCDH7	0.765621	0.788502	0.722089	1.43591	1.6865	1.49055	1.20385	1.15025	1.21554	Up
ENSG00000173457	PPP1R14B	56.2382	59.5648	57.6792	113.626	118.599	118.974	95.1378	92.1654	84.2847	Up
ENSG00000115762	PLEKHB2	41.2248	44.435	43.4901	66.4611	64.9831	66.0797	67.5634	67.7686	66.7203	Up
ENSG00000155304	HSPA13	16.4183	15.0763	15.1375	24.7264	24.1189	24.2441	23.5512	24.5531	24.809	Up
ENSG00000196233	LCOR	4.17444	4.25631	4.17731	6.527	6.46239	6.35573	6.35801	6.64144	6.71406	Up
ENSG00000178999	AURKB	24.1341	25.6292	25.7276	38.2297	39.3383	36.0202	39.4262	40.6203	37.9359	Up
ENSG00000167674	HDGFL2	12.4313	13.7046	13.3809	21.9962	22.3321	24.1435	21.6011	19.5788	20.4137	Up
ENSG00000215883	CYB5RL	0.331026	0.53381	0.308283	0.649762	0.633105	0.68401	0.607563	0.597075	0.621438	Up
ENSG00000133466	C1QTNF6	2.01432	2.10033	2.08211	9.64635	8.64976	8.81049	3.49753	3.13025	2.99179	Up
ENSG00000082497	SERTAD4	0.869449	0.824444	0.934767	2.30624	2.20517	2.41612	1.57155	1.36703	1.13211	Up
ENSG00000259583	AC015712.2	0.387746	0.492967	0.434083	0.965293	0.832022	0.596399	0.627999	0.784672	0.618964	Up
ENSG00000175416	CLTB	45.521	47.7471	42.4466	68.0497	72.2746	68.9563	75.069	66.6964	67.6384	Up
ENSG00000196642	RABL6	10.5583	10.6472	11.0784	15.9925	17.0393	16.3234	17.3618	16.5996	15.7819	Up
ENSG00000013810	TACC3	12.1127	11.2839	12.5856	22.2788	22.2766	22.7613	18.6031	18.2518	18.5686	Up
ENSG00000146966	DENND2A	0.748642	1.05064	0.712701	2.49813	2.43939	2.36057	1.31384	1.17805	1.37239	Up
ENSG00000149639	SOGA1	7.957	7.66131	8.47986	15.0477	14.5851	14.7348	12.716	11.7714	12.2043	Up
ENSG00000109265	KIAA1211	0.722614	0.734288	0.949091	1.39897	1.34501	1.39325	1.17379	1.21781	1.26874	Up
ENSG00000146872	TLK2	3.89317	4.03043	4.06281	6.65527	5.73417	6.18396	6.28338	5.63724	6.28689	Up
ENSG00000106366	SERPINE1	15.3838	17.9644	14.9314	28.4969	27.3402	28.2306	24.2398	27.2111	21.8547	Up
ENSG00000157657	ZNF618	3.74242	3.19961	3.70997	7.06055	7.10498	7.76232	5.01131	5.26219	5.87039	Up
ENSG00000279207	AC015813.6	1.11701	1.14189	1.31983	2.01888	2.43246	2.14287	1.74157	1.70866	1.97043	Up
ENSG00000065029	ZNF76	4.04002	3.69889	4.08218	6.2586	6.20592	6.24334	5.78014	6.03652	6.02037	Up
ENSG00000175854	SWI5	9.38767	8.66851	9.774	14.0304	15.1929	16.341	14.8547	14.4509	12.6409	Up
ENSG00000182628	SKA2	20.4045	21.538	20.3338	39.0502	36.92	34.5749	29.7894	32.2639	31.7726	Up
ENSG00000183671	GPR1	1.40525	0.954249	1.64141	2.42466	3.05752	2.73439	1.72008	2.50741	1.79246	Up
ENSG00000128567	PODXL	6.92421	6.99718	7.33903	11.7938	11.2262	12.0248	10.3093	10.988	10.7112	Up
ENSG00000152127	MGAT5	8.65632	9.2853	8.72243	13.5886	13.3002	13.0649	13.4824	13.34	13.2189	Up
ENSG00000166250	CLMP	1.27282	1.26327	0.964061	1.76866	1.95872	1.76223	1.91277	1.947	1.39758	Up
ENSG00000067221	STOML1	1.87893	1.63727	2.12317	3.1397	2.87509	2.60394	3.0231	2.59416	2.84103	Up
ENSG00000102445	RUBCNL	0.547116	0.727739	0.429271	0.980983	0.92565	0.836603	0.768535	0.872971	0.918156	Up
ENSG00000188493	C19orf54	3.06417	2.49925	3.16426	4.09066	4.39064	4.90525	4.51362	4.46506	4.1002	Up
ENSG00000087842	PIR	1.68766	1.61485	1.1476	3.06171	3.7244	3.43545	2.13462	2.24354	2.25467	Up
ENSG00000197226	TBC1D9B	11.4437	10.4724	12.055	16.9458	17.5295	17.5562	17.1441	17.0432	16.2754	Up
ENSG00000196700	ZNF512B	13.8473	12.9997	13.637	22.6858	21.4073	20.9177	21.279	19.2811	19.4531	Up
ENSG00000173218	VANGL1	8.98787	8.70411	9.08801	16.4385	15.8464	16.5132	13.381	13.3238	12.9252	Up
ENSG00000168256	NKIRAS2	8.27442	7.68134	8.14555	12.4814	12.6911	13.026	12.0751	11.2039	12.3576	Up
ENSG00000196182	STK40	9.45691	9.91753	10.5836	17.965	17.7923	18.6306	15.7294	13.9612	14.4562	Up
ENSG00000128607	KLHDC10	6.03341	5.68825	6.03529	9.98642	9.60528	10.3636	8.74164	8.92698	8.49118	Up
ENSG00000185697	MYBL1	8.74903	8.20985	7.96456	14.9438	14.8409	14.6786	12.0033	12.2365	12.4295	Up
ENSG00000140859	KIFC3	8.35035	8.92057	8.89264	13.1467	14.095	13.4352	12.8532	13.0685	12.5475	Up
ENSG00000087053	MTMR2	15.6201	14.8266	16.0073	23.4691	23.6732	23.0355	21.649	23.3161	23.3022	Up
ENSG00000135048	TMEM2	13.5207	13.4732	13.6889	24.6204	24.4571	23.9278	18.4922	21.3848	19.8189	Up
ENSG00000100319	ZMAT5	1.52554	1.28778	1.04419	2.71865	2.07992	2.6051	1.96131	1.78033	1.89764	Up
ENSG00000130714	POMT1	0.9211	0.806588	1.0907	1.82878	1.49032	1.62563	1.25544	1.25203	1.60721	Up
ENSG00000069702	TGFBR3	1.23966	0.998567	1.02359	1.96981	1.68065	1.6253	1.63797	1.58336	1.53602	Up
ENSG00000186567	CEACAM19	0.876528	0.779649	0.742944	1.47819	1.53264	0.936505	1.19455	1.21269	1.08855	Up
ENSG00000244187	TMEM141	3.56111	3.302	3.49609	7.12106	5.65675	5.49229	6.08071	4.75465	4.24868	Up
ENSG00000105929	ATP6V0A4	0.907612	0.989619	0.97448	1.64088	1.49426	1.28066	1.38967	1.50337	1.2882	Up
ENSG00000107105	ELAVL2	1.57459	1.61599	1.861	2.75958	2.50427	2.40993	2.45395	2.07373	2.80585	Up
ENSG00000025434	NR1H3	1.03442	1.09375	0.953929	1.947	1.99465	1.69657	1.66684	1.32436	1.4813	Up
ENSG00000170385	SLC30A1	6.1957	6.10485	6.14003	10.0193	9.71557	9.48054	8.34862	9.32195	9.04528	Up
ENSG00000143195	ILDR2	0.319224	0.31536	0.368076	0.912651	0.845701	0.896411	0.478377	0.46769	0.504658	Up
ENSG00000112078	KCTD20	12.4266	12.9005	12.2865	20.1178	19.8867	18.8756	18.4979	18.518	17.2949	Up
ENSG00000102287	GABRE	1.97138	1.58092	1.88809	1.13463	0.849218	0.861175	1.05233	1.14079	1.28781	down
ENSG00000146232	NFKBIE	15.8779	16.6898	15.8146	10.3074	10.9232	9.30296	10.3406	10.5381	10.0444	down
ENSG00000110844	PRPF40B	0.850189	0.988608	0.985122	0.694226	0.518595	0.547032	0.619404	0.66811	0.51316	down
ENSG00000166822	TMEM170A	14.1217	14.4563	13.0635	6.7544	5.97248	6.6482	8.847	8.48736	9.19008	down
ENSG00000078900	TP73	3.30523	2.78007	3.33255	1.9109	1.97756	1.95312	2.20742	1.98368	1.80442	down
ENSG00000104765	BNIP3L	27.5904	27.4629	28.8113	11.2411	11.5462	10.9725	16.3264	18.689	18.0712	down
ENSG00000254827	SLC22A18AS	4.68594	3.9385	4.00753	3.39615	2.39602	2.07548	2.66714	3.19699	2.12979	down
ENSG00000184731	FAM110C	5.89239	6.39347	6.27436	4.0195	3.51294	4.14259	3.68551	4.15286	3.89946	down
ENSG00000130734	ATG4D	11.6455	14.1611	13.1725	7.05683	8.13126	6.36545	9.54933	8.14808	6.92055	down
ENSG00000129472	RAB2B	10.3201	9.48892	10.0908	7.02008	6.766	5.64297	5.94147	6.46523	6.45352	down
ENSG00000235859	AC006978.1	8.69286	10.8011	11.2559	6.89671	5.29186	6.6128	6.17239	6.20528	7.00289	down
ENSG00000120008	WDR11	9.29391	8.41924	8.71794	5.91028	5.83459	5.59057	5.29102	5.87317	5.45258	down
ENSG00000239713	APOBEC3G	12.3103	11.8191	11.6045	6.86413	6.83679	7.99021	7.8787	6.44471	8.11883	down
ENSG00000239521	GATS	1.7314	1.56336	1.36158	1.05068	0.9819	0.700612	0.827496	0.794092	1.29753	down
ENSG00000198435	NRARP	7.43947	7.34836	6.6628	4.73698	3.83125	4.24544	4.54422	4.36078	4.51937	down
ENSG00000172667	ZMAT3	5.00097	5.29344	5.26395	2.88214	2.81207	3.1952	2.94372	3.30235	3.46242	down
ENSG00000167815	PRDX2	19.2117	19.6274	20.441	10.7829	11.04	9.53664	11.6161	12.5854	12.7212	down
ENSG00000057704	TMCC3	1.55777	2.08536	2.0314	0.561225	0.703555	0.74791	1.14105	1.13773	1.25471	down
ENSG00000081307	UBA5	8.46787	8.74303	8.36844	5.03257	5.24246	5.36587	4.8465	5.45557	5.55922	down
ENSG00000214655	ZSWIM8	9.82926	9.14871	10.2235	6.07978	6.21346	6.53278	5.78461	6.14665	6.09366	down
ENSG00000144199	FAHD2B	4.58466	3.99106	3.93794	1.34986	2.0757	1.87455	2.56371	2.92255	2.23729	down
ENSG00000127220	ABHD8	6.53961	6.38064	7.6783	4.79226	4.40382	4.40962	4.6045	3.71432	4.35936	down
ENSG00000159433	STARD9	1.2874	1.09772	1.09164	0.764189	0.758112	0.694633	0.665075	0.72483	0.750095	down
ENSG00000113356	POLR3G	4.05954	4.67818	4.1733	1.28623	1.70294	1.51915	2.66841	2.60642	2.67319	down
ENSG00000106089	STX1A	2.78293	3.24299	3.42402	1.86068	2.04029	2.28912	1.69948	2.13982	1.97634	down
ENSG00000100564	PIGH	8.37349	8.28333	8.22622	5.68775	4.13573	5.17583	4.41065	5.42185	5.42827	down
ENSG00000153006	SREK1IP1	6.68158	6.13392	6.73691	3.47951	3.39067	3.43499	3.78361	4.26705	3.93546	down
ENSG00000047644	WWC3	4.74031	4.00961	4.78903	2.37489	2.19773	2.69023	2.92078	2.43691	2.92191	down
ENSG00000111674	ENO2	21.2611	20.0041	20.9515	9.68956	9.28428	10.4495	12.8671	12.8785	12.1934	down
ENSG00000146826	C7orf43	7.2423	8.07089	8.49413	4.49325	4.59109	4.74341	5.0357	4.49794	4.95095	down
ENSG00000163050	COQ8A	3.11405	2.8243	2.74775	1.61706	1.71531	1.53599	2.09443	1.51634	1.66997	down
ENSG00000157978	LDLRAP1	15.6745	14.4121	15.1138	4.83583	5.84038	5.30827	9.33709	9.35279	8.78485	down
ENSG00000154930	ACSS1	0.716908	0.555653	0.746317	0.28289	0.288988	0.303969	0.497791	0.345376	0.382945	down
ENSG00000198832	SELENOM	6.16738	6.20253	6.10565	2.49237	2.62035	2.46836	3.61358	3.4214	4.1039	down
ENSG00000140406	TLNRD1	8.64401	9.03706	9.65522	4.30683	4.63958	4.83465	6.16255	5.04482	5.26646	down
ENSG00000273706	LHX1	3.96032	3.627	4.58972	2.11772	2.53372	2.41704	2.24664	2.35899	2.69101	down
ENSG00000135541	AHI1	2.29484	2.24862	2.45362	1.40494	1.69507	1.44996	1.30197	1.37928	1.50919	down
ENSG00000144893	MED12L	0.621007	0.535768	0.55035	0.219812	0.223912	0.246568	0.362155	0.300977	0.356284	down
ENSG00000166272	WBP1L	10.593	10.5285	11.2945	3.62254	3.49077	3.45574	6.43356	6.71111	6.21943	down
ENSG00000113966	ARL6	4.3253	4.3217	3.83881	1.79172	2.12777	2.29743	2.13149	2.86605	2.45096	down
ENSG00000086619	ERO1B	6.29035	6.17347	6.1839	2.92804	3.85336	3.3728	3.26208	3.86222	3.92092	down
ENSG00000077585	GPR137B	9.68092	9.34185	8.11521	6.00651	6.20013	5.59351	5.51545	5.43872	5.10809	down
ENSG00000138002	IFT172	2.03382	1.90078	2.09007	1.17062	1.36029	1.25086	1.15325	1.13023	1.27884	down
ENSG00000149809	TM7SF2	4.97583	4.51555	4.88306	2.36774	2.35831	2.0499	3.09318	2.46256	2.92973	down
ENSG00000072210	ALDH3A2	16.5732	16.005	16.8639	9.91942	9.54928	10.6921	9.55954	10.1038	9.47679	down
ENSG00000081087	OSTM1	21.8575	22.3095	21.1133	6.38106	6.48534	6.35022	12.7704	13.3676	12.226	down
ENSG00000128872	TMOD2	1.60639	1.38894	1.61035	0.94269	0.809426	0.887963	0.75408	0.91077	1.03872	down
ENSG00000124613	ZNF391	1.19591	1.11888	1.5722	0.782471	0.688429	0.813681	0.680684	0.620949	0.978384	down
ENSG00000135709	KIAA0513	3.78699	3.43914	3.55131	2.36128	2.24529	2.19227	1.92379	1.86472	2.53721	down
ENSG00000175130	MARCKSL1	17.0886	18.0017	17.7387	6.27071	7.76096	7.67088	11.0463	9.12207	10.7911	down
ENSG00000135932	CAB39	60.7582	61.6742	62.8284	35.0019	34.8625	34.9281	35.037	36.2294	37.1903	down
ENSG00000145214	DGKQ	4.80782	4.28829	4.8512	2.44807	3.44902	2.89398	2.85666	2.93351	2.3614	down
ENSG00000187678	SPRY4	9.45629	9.53349	8.75041	5.41111	5.2519	5.23705	5.54878	5.68165	4.97242	down
ENSG00000219545	UMAD1	6.38568	6.10941	5.97202	2.08345	2.47679	2.19054	3.42672	3.41232	3.93721	down
ENSG00000281026	N4BP2L2-IT2	0.945769	0.829553	1.00487	0.580132	0.487938	0.504227	0.510897	0.488565	0.620905	down
ENSG00000163516	ANKZF1	9.68908	8.89178	9.61509	5.03793	5.1923	5.3823	5.66618	5.2759	5.49633	down
ENSG00000156521	TYSND1	16.7675	16.7381	16.9174	9.70917	11.1047	11.0083	9.87507	9.83441	9.60236	down
ENSG00000161914	ZNF653	1.79021	1.75553	1.98478	1.45141	1.00814	1.10264	1.25523	1.03922	0.91979	down
ENSG00000065613	SLK	22.2892	21.6084	21.3133	11.329	10.9532	11.5734	12.1501	13.0676	12.5433	down
ENSG00000175155	YPEL2	0.674426	0.460612	0.39309	0.261853	0.354991	0.243848	0.337467	0.310993	0.235793	down
ENSG00000134297	PLEKHA8P1	3.29473	2.66438	2.68283	1.52168	1.78626	1.34114	1.54961	2.00674	1.43456	down
ENSG00000260822	AC004656.1	2.50395	2.66608	3.04364	2.08821	1.40773	1.67191	1.64919	1.70747	1.37982	down
ENSG00000274627	AC092123.2	6.33922	5.23807	5.2211	1.90716	2.22388	2.20921	2.5628	3.43527	3.6621	down
ENSG00000151882	CCL28	4.3447	3.98518	4.40259	1.72792	1.90146	1.69994	2.82849	2.27485	2.20701	down
ENSG00000172007	RAB33B	4.82901	4.75106	4.95161	2.58283	2.84727	2.82557	2.48437	3.04587	2.79868	down
ENSG00000021300	PLEKHB1	2.87768	2.6497	3.61256	1.8019	1.55288	2.05883	1.80343	1.51501	1.90566	down
ENSG00000067208	EVI5	4.6258	4.54365	4.36203	2.52895	2.59475	2.96512	2.49596	2.53147	2.70215	down
ENSG00000114388	NPRL2	1.974	1.90873	1.99564	1.06297	1.17827	1.32517	1.09373	1.21617	1.04805	down
ENSG00000234975	FTH1P2	13.408	12.8153	13.1989	8.7217	6.70572	8.97696	6.0638	8.92114	7.5112	down
ENSG00000280433	FP565260.7	0.617287	0.71398	0.714385	0.44272	0.313311	0.368882	0.371616	0.339633	0.453213	down
ENSG00000185475	TMEM179B	6.95576	7.31694	6.65686	4.46681	4.49099	4.43438	5.33578	3.15301	3.43465	down
ENSG00000172818	OVOL1	3.02059	2.54277	2.29797	1.11374	1.43557	1.34221	1.3773	1.49605	1.59284	down
ENSG00000134762	DSC3	5.81706	6.10492	5.67336	3.22531	3.96886	3.18659	3.46293	3.19489	3.33486	down
ENSG00000086730	LAT2	2.74176	3.03174	2.14788	1.27608	1.39533	1.36917	1.40771	1.53652	1.55447	down
ENSG00000203965	EFCAB7	1.31755	0.801477	1.09119	0.64102	0.737539	0.720451	0.52345	0.708812	0.58348	down
ENSG00000131979	GCH1	14.8666	14.619	14.8308	9.61317	8.87272	8.01718	8.75498	8.22039	8.09254	down
ENSG00000179859	LINC02581	3.87184	3.57596	3.43895	1.66515	1.67978	2.44527	2.37297	1.86701	1.91796	down
ENSG00000271503	CCL5	5.52272	4.85473	6.93307	3.54397	3.15611	4.03801	3.30461	2.9981	3.47553	down
ENSG00000138111	MFSD13A	2.40466	2.62962	2.69428	1.6091	1.54927	1.53176	1.64172	1.65047	1.07637	down
ENSG00000137275	RIPK1	21.7401	21.1992	19.5577	8.65678	8.83006	8.21419	10.8877	12.0895	12.227	down
ENSG00000176170	SPHK1	25.0912	25.0791	25.3554	15.589	16.9629	17.1892	14.5021	14.2742	13.6981	down
ENSG00000008324	SS18L2	8.31373	7.34174	6.10757	1.84558	3.33783	2.30665	4.225	4.15312	3.82362	down
ENSG00000189120	SP6	3.40477	3.42882	3.79439	2.45976	2.21883	2.31945	2.10839	2.08955	1.74809	down
ENSG00000162654	GBP4	8.74338	8.01842	8.35143	5.03135	5.09329	4.63749	4.53498	4.38918	5.0889	down
ENSG00000259295	CSPG4P12	0.284985	0.274473	0.313481	0.148074	0.158409	0.163428	0.190832	0.149216	0.147306	down
ENSG00000181222	POLR2A	56.161	55.7499	54.445	35.4856	36.8999	37.4302	31.3093	30.6696	30.8543	down
ENSG00000144061	NPHP1	0.502379	0.700655	0.445584	0.257245	0.176151	0.164695	0.300447	0.27601	0.342501	down
ENSG00000124067	SLC12A4	16.2712	15.8296	15.6175	10.5372	9.85963	10.8456	8.96604	9.31649	8.25383	down
ENSG00000129219	PLD2	5.96604	5.7829	5.02641	3.34035	3.57111	3.77124	2.92951	3.44642	2.93856	down
ENSG00000198807	PAX9	2.36286	1.99515	2.41009	1.61912	1.47741	1.32296	1.15103	1.26882	1.32548	down
ENSG00000131019	ULBP3	9.88207	8.60259	10.4112	1.97801	1.65237	1.78258	4.93391	5.02221	6.02801	down
ENSG00000100292	HMOX1	13.6212	12.8243	12.7494	9.25301	8.30237	8.03094	7.55022	7.00461	7.13778	down
ENSG00000255004	AL133330.2	76.9808	70.6123	75.1426	37.9384	40.1338	37.4481	39.2615	42.8652	41.083	down
ENSG00000111678	C12orf57	2.31184	3.03049	2.03155	1.78023	1.35593	1.17023	1.28211	1.72989	1.03458	down
ENSG00000242960	FTH1P23	7.59123	9.13154	5.59877	4.47018	3.99572	4.48304	3.32366	4.23241	4.67112	down
ENSG00000171105	INSR	2.00365	2.10708	1.97474	1.17625	1.36983	1.04482	1.17192	1.00818	1.12297	down
ENSG00000099308	MAST3	2.94988	2.73834	2.80568	1.75942	1.47425	1.70779	1.53864	1.70062	1.37092	down
ENSG00000173193	PARP14	26.2687	23.6758	24.8274	14.1399	13.1323	14.3368	13.7718	13.3199	13.3969	down
ENSG00000231131	LINC01468	17.7911	15.3177	20.0394	8.03412	9.12241	10.5243	10.1988	9.62857	8.92949	down
ENSG00000116745	RPE65	24.0937	21.611	23.747	7.80163	7.07289	8.05246	12.2568	12.8385	12.4384	down
ENSG00000213859	KCTD11	14.1667	14.7909	13.6138	7.46756	7.74601	8.10672	7.25783	7.97804	7.77628	down
ENSG00000111319	SCNN1A	8.54843	7.05694	8.60782	3.96957	3.61181	4.45594	4.75981	3.9303	4.37222	down
ENSG00000183421	RIPK4	19.3991	19.0948	19.4457	11.8642	11.4121	12.9116	11.3014	9.90343	9.87386	down
ENSG00000134321	RSAD2	3.65416	3.40993	3.38837	2.15179	2.54589	2.00384	1.56305	1.90086	2.12587	down
ENSG00000139318	DUSP6	7.07234	7.5621	7.96338	4.02853	3.89048	4.13176	3.99911	4.0601	4.02117	down
ENSG00000197019	SERTAD1	18.7778	19.2497	19.0602	9.6321	11.2273	9.80292	8.73366	11.7069	9.99849	down
ENSG00000113108	APBB3	2.35172	1.90001	2.43453	1.25738	1.11512	0.898241	1.18205	1.18835	1.18054	down
ENSG00000149679	CABLES2	7.46704	7.24696	7.78941	3.11458	3.31783	3.56737	3.67052	3.771	4.50451	down
ENSG00000268089	GABRQ	1.61312	1.46054	1.63475	0.694555	0.773174	0.684845	0.799682	0.893271	0.804125	down
ENSG00000123364	HOXC13	2.81005	3.10917	2.21727	1.43098	1.29571	1.30836	1.50889	1.46636	1.32538	down
ENSG00000232187	FTH1P7	24.0876	25.6623	23.0261	10.7353	11.6025	13.294	14.24	11.2085	12.799	down
ENSG00000266074	BAHCC1	4.49105	3.86153	4.62946	2.90102	2.59586	2.67541	2.39701	2.14607	2.2709	down
ENSG00000102312	PORCN	6.76254	7.01415	6.26671	4.73174	3.96217	4.4064	3.94623	3.3976	3.18027	down
ENSG00000112218	GPR63	0.420885	0.486813	0.51736	0.254198	0.179339	0.20713	0.245701	0.236718	0.264869	down
ENSG00000128965	CHAC1	12.1101	12.202	12.0657	8.1788	6.95632	7.61643	6.57304	6.51876	5.90131	down
ENSG00000123388	HOXC11	3.26578	2.50457	2.98993	1.52534	1.5385	1.70815	1.47436	1.74488	1.32336	down
ENSG00000106992	AK1	2.62522	2.82472	3.02162	1.18187	0.729841	0.946523	1.18806	1.47002	1.72956	down
ENSG00000212694	LINC01089	1.53899	1.60505	1.12579	0.732326	1.07892	0.895089	0.811075	0.845047	0.551106	down
ENSG00000163703	CRELD1	1.05412	1.12485	0.919119	0.717513	0.481976	0.528327	0.69353	0.470222	0.43274	down
ENSG00000157999	ANKRD61	5.36556	5.17367	4.27402	2.35714	3.04708	3.12914	2.08445	3.41137	2.13675	down
ENSG00000229152	ANKRD10-IT1	43.1167	34.6091	38.3278	20.8823	23.2323	20.0336	18.8133	21.5171	19.3413	down
ENSG00000108797	CNTNAP1	6.0355	5.8797	6.09113	3.4623	4.79883	3.55444	3.22561	2.88812	3.13919	down
ENSG00000149582	TMEM25	1.90528	1.82838	2.10926	0.809534	0.9653	0.923759	1.21228	0.742326	1.04549	down
ENSG00000166046	TCP11L2	0.891315	0.942567	0.869172	0.40374	0.469153	0.411787	0.557492	0.354959	0.471884	down
ENSG00000125347	IRF1	14.5285	14.0683	14.1385	7.91347	6.60184	7.55754	7.7974	6.69217	7.37442	down
ENSG00000168056	LTBP3	10.6848	10.1542	12.0181	6.55632	6.83506	7.63332	6.35492	5.38942	5.05191	down
ENSG00000142677	IL22RA1	4.59138	3.77406	4.77683	2.50091	2.28898	2.28699	2.19954	2.36452	2.14942	down
ENSG00000197632	SERPINB2	4.86192	6.30301	4.52996	2.89053	2.67337	2.45678	3.14869	2.2292	2.63473	down
ENSG00000042980	ADAM28	0.686916	0.805638	0.679628	0.397757	0.423031	0.539916	0.312782	0.406163	0.374648	down
ENSG00000114626	ABTB1	2.1728	1.46601	2.0351	1.11749	0.857758	0.964279	1.12969	0.886649	0.83562	down
ENSG00000134874	DZIP1	0.712863	0.418111	0.626555	0.357257	0.296528	0.270313	0.302151	0.332691	0.24817	down
ENSG00000167772	ANGPTL4	3.41612	3.76165	3.90677	0.914375	1.01192	1.37187	1.52212	2.17194	1.85847	down
ENSG00000146278	PNRC1	7.85744	8.28536	8.54006	5.49924	4.59592	4.74832	3.91019	4.01292	4.35185	down
ENSG00000258768	AL356019.2	1.47625	1.00897	1.36887	0.263426	0.44276	0.383301	0.477413	0.799928	0.625215	down
ENSG00000089163	SIRT4	2.2077	1.94959	2.25183	1.08336	0.873509	0.864743	1.59565	0.551427	1.00341	down
ENSG00000197816	CCDC180	0.553619	0.423044	0.495258	0.244949	0.199615	0.19078	0.223847	0.272645	0.226873	down
ENSG00000143412	ANXA9	3.90466	3.49097	3.58804	1.93335	1.68494	2.34697	1.86873	1.81159	1.69475	down
ENSG00000175183	CSRP2	7.22941	6.88513	6.26952	4.40096	4.87522	3.7485	3.24745	3.57767	3.14165	down
ENSG00000214049	UCA1	110.446	97.6059	112.768	66.6332	60.7961	72.2659	54.3077	48.6018	53.8174	down
ENSG00000248334	WHAMMP2	0.733325	0.764119	0.787352	0.321976	0.48104	0.449757	0.375287	0.487712	0.254361	down
ENSG00000183935	HTR7P1	1.12128	1.1386	0.802074	0.24296	0.170818	0.252873	0.621633	0.555507	0.317691	down
ENSG00000159556	ISL2	1.33036	1.07267	1.32746	0.539298	0.650233	0.713676	0.603577	0.55163	0.657237	down
ENSG00000146205	ANO7	0.530109	0.587925	0.517698	0.121765	0.264611	0.288636	0.310286	0.31194	0.174295	down
ENSG00000260766	AL513302.2	1.15076	1.78276	1.49389	0.479139	0.409055	0.446195	0.562364	0.565361	1.01436	down
ENSG00000176171	BNIP3	58.5158	59.2017	56.019	23.7366	22.8638	23.7913	28.5388	27.7475	27.5771	down
ENSG00000135469	COQ10A	2.99083	2.62083	2.50514	1.59401	1.76191	1.66543	1.29646	1.19004	1.42236	down
ENSG00000123892	RAB38	27.1841	27.206	29.0692	17.6859	16.5868	17.1511	13.8505	12.6698	13.6307	down
ENSG00000167646	DNAAF3	1.38116	0.975001	1.19051	0.973681	0.589487	0.462256	0.682784	0.445247	0.565853	down
ENSG00000135838	NPL	1.88504	1.69547	1.73836	0.899681	1.16114	0.955824	1.11457	0.652603	0.774607	down
ENSG00000006459	KDM7A	2.11841	2.07575	1.98012	1.01614	1.05871	1.36338	0.852944	0.993908	1.10215	down
ENSG00000175265	GOLGA8A	5.11965	4.96988	4.99875	2.12939	2.35346	2.46132	2.30194	2.36866	2.44801	down
ENSG00000197536	C5orf56	2.21199	2.4093	2.26294	1.36736	1.34255	1.35783	1.08363	0.925679	1.23644	down
ENSG00000261618	AC083837.1	1.37306	1.22584	1.57557	0.547451	0.901792	0.843145	0.630911	0.634273	0.702072	down
ENSG00000171223	JUNB	49.3751	55.7921	60.1178	30.3775	39.4334	34.4175	33.4132	21.5078	22.9706	down
ENSG00000225205	AC078883.1	2.17874	2.78923	1.92777	1.08203	1.00074	1.0796	1.07076	0.976331	1.19307	down
ENSG00000272084	AL137127.1	0.86853	0.662439	0.577756	0.296489	0.313765	0.396898	0.340312	0.270099	0.377589	down
ENSG00000135114	OASL	35.8151	33.0459	36.4566	18.319	17.7461	17.677	16.7884	15.9199	16.5687	down
ENSG00000162840	MT2P1	10.1791	13.0186	18.975	5.1673	3.77426	5.1328	6.32646	5.35594	7.97663	down
ENSG00000130775	THEMIS2	1.36223	1.85322	1.95659	0.627546	0.665809	0.711439	0.870295	0.570032	0.960303	down
ENSG00000074855	ANO8	4.52821	5.81946	4.84243	2.84881	2.78702	3.04203	2.14168	2.10388	2.79104	down
ENSG00000112149	CD83	12.387	15.1052	13.6245	3.73484	4.29418	3.64143	6.00858	6.60082	6.1291	down
ENSG00000178127	NDUFV2	1.04252	0.736282	0.773354	0.348807	0.0694835	0.0866196	0.404577	0.497118	0.258454	down
ENSG00000168661	ZNF30	1.12321	1.5247	1.67076	0.482281	0.503234	0.363574	0.799132	0.580226	0.574318	down
ENSG00000277496	AL357033.4	3.37697	3.06445	3.77079	1.84902	2.50187	2.33916	1.71977	1.59333	1.29251	down
ENSG00000110092	CCND1	346.156	345.688	342.156	206.508	209.963	203.88	153.899	158.143	152.585	down
ENSG00000152076	CCDC74B	0.386517	0.674457	0.438049	0.154547	0.391825	0.117753	0.149381	0.354964	0.169168	down
ENSG00000171033	PKIA	3.18425	2.70324	2.7817	1.43547	1.69783	1.33677	1.1996	1.51112	1.1495	down
ENSG00000166275	BORCS7	6.57041	6.06323	6.33885	2.56075	3.40846	4.0106	2.72267	2.57883	2.95395	down
ENSG00000167861	HID1	1.51357	1.84978	1.51211	0.895354	0.820849	0.900115	0.747413	0.761282	0.612538	down
ENSG00000059378	PARP12	22.6478	22.1392	22.4647	14.183	13.627	12.9369	10.1702	9.50311	9.46672	down
ENSG00000186352	ANKRD37	2.21581	2.19622	2.41247	1.4172	0.827464	0.864669	1.22812	0.878514	0.837361	down
ENSG00000260912	AL158206.1	2.35359	1.60563	1.5004	0.866213	0.734945	0.98591	1.17836	0.529972	0.624004	down
ENSG00000169239	CA5B	0.670983	0.627265	0.722846	0.421754	0.375855	0.372083	0.371897	0.266029	0.226154	down
ENSG00000283646	LINC02009	2.37257	2.05102	2.53101	1.64492	1.3192	1.63129	0.887887	0.747308	1.32567	down
ENSG00000119138	KLF9	3.06583	3.52118	2.81061	1.86382	2.002	2.05331	1.40118	1.47967	1.12829	down
ENSG00000196074	SYCP2	0.814591	0.876313	0.780212	0.428983	0.436985	0.571993	0.367525	0.331588	0.352176	down
ENSG00000204947	ZNF425	0.609756	0.541378	0.817415	0.239375	0.187331	0.334374	0.330533	0.348909	0.158364	down
ENSG00000021355	SERPINB1	47.708	48.0941	46.8618	28.6069	27.3564	29.2394	19.5366	20.4129	20.589	down
ENSG00000115255	REEP6	5.61289	5.04806	6.39391	4.04142	3.43563	3.11631	2.11489	2.52638	2.55109	down
ENSG00000273760	AC245041.1	71.1545	71.3269	74.4013	40.7554	42.1133	39.6588	30.1718	28.4785	31.1738	down
ENSG00000127507	ADGRE2	0.223499	0.201636	0.326752	0.102363	0.109238	0.0885159	0.141345	0.120783	0.0474046	down
ENSG00000143847	PPFIA4	0.509527	0.457695	0.404971	0.181843	0.271678	0.175388	0.156933	0.208255	0.192484	down
ENSG00000184497	TMEM255B	2.0274	1.68771	2.13986	1.15061	1.23219	1.11983	0.744217	0.790215	0.84134	down
ENSG00000197182	MIRLET7BHG	4.22766	4.28286	4.35792	2.35523	2.01699	2.10105	1.74461	1.56141	1.89601	down
ENSG00000178814	OPLAH	6.1319	5.79965	6.32807	3.22852	3.7657	3.37575	2.73737	2.42172	2.21647	down
ENSG00000274180	NATD1	3.30872	3.65624	3.52102	1.81542	1.73178	1.77393	1.40873	1.56532	1.23149	down
ENSG00000134326	CMPK2	0.866002	1.21235	1.11176	0.52754	0.42327	0.436682	0.410758	0.498384	0.366458	down
ENSG00000273521	AL162274.1	3.91953	2.75618	3.1625	0.861217	0.571857	1.01587	1.66486	0.948447	1.27626	down
ENSG00000228451	SDAD1P1	0.688071	0.872316	0.74311	0.377372	0.197826	0.332929	0.211176	0.270201	0.423108	down
ENSG00000082014	SMARCD3	2.05132	1.49886	1.4495	1.07939	0.930131	0.756701	0.609573	0.624606	0.707677	down
ENSG00000256083	AC090673.2	13.4409	12.1971	11.9779	4.44342	6.36197	4.91376	3.62382	6.47667	4.50135	down
ENSG00000152527	PLEKHH2	1.26704	1.32903	1.45891	0.910201	0.983187	0.787926	0.458475	0.535662	0.575875	down
ENSG00000090238	YPEL3	2.88758	2.93506	3.39843	2.02144	1.95417	2.14082	1.24511	1.19397	1.10133	down
ENSG00000238273	AC108058.1	1.7234	1.38206	1.70763	0.894028	0.986733	0.990067	0.607236	0.586992	0.649015	down
ENSG00000107201	DDX58	52.9745	45.9436	52.107	24.9384	24.8246	23.6687	18.6735	18.0834	20.8043	down
ENSG00000166165	CKB	1.73279	2.07473	1.69378	1.03927	1.05865	1.42972	0.639246	0.803315	0.656302	down
ENSG00000235098	ANKRD65	1.38476	1.50988	1.5859	0.762978	0.902427	0.555091	0.53006	0.602391	0.574173	down
ENSG00000134569	LRP4	0.642559	0.52428	0.54871	0.234653	0.233718	0.150232	0.205546	0.292148	0.156211	down
ENSG00000147231	CXorf57	2.63393	2.8924	2.76759	1.51984	1.59142	1.85083	1.00447	1.24966	0.902364	down
ENSG00000203709	C1orf132	0.285482	0.337136	0.2872	0.107467	0.187318	0.142969	0.144683	0.115617	0.0853172	down
ENSG00000146476	ARMT1	22.2618	20.9681	19.5228	7.58103	7.484	7.16389	7.13308	8.47493	7.93295	down
ENSG00000139625	MAP3K12	1.32964	1.03397	1.20005	0.490346	0.638061	0.670215	0.473955	0.345833	0.498112	down
ENSG00000205426	KRT81	1.69824	1.70236	1.76615	0.915059	0.553358	1.06518	0.600178	0.666889	0.63565	down
ENSG00000177076	ACER2	2.66922	2.47429	2.60548	1.43659	1.12225	1.31158	0.871261	0.985392	0.965323	down
ENSG00000197301	AC090673.1	3.07699	2.45475	2.33487	1.00314	1.36341	1.05094	0.979709	0.964621	0.919435	down
ENSG00000119915	ELOVL3	1.49925	1.83164	1.48143	0.551782	0.412188	0.299741	0.577782	0.491498	0.681418	down
ENSG00000130649	CYP2E1	0.140204	0.214162	0.245155	0.0131049	0.0783161	0.0488153	0.0696676	0.0191015	0.127447	down
ENSG00000229207	SERPINH1P1	1.02856	0.927945	0.996664	0.201893	0.100544	0.0470028	0.536647	0.343322	0.186994	down
ENSG00000197444	OGDHL	0.280545	0.224979	0.286153	0.132162	0.0767871	0.123074	0.106453	0.117723	0.0612044	down
ENSG00000249863	AC021106.1	2.12493	2.13007	1.9197	0.893777	1.2463	0.776834	0.748714	0.868504	0.607069	down
ENSG00000110944	IL23A	10.8769	13.9953	12.4191	4.03633	3.59706	3.21476	4.05541	4.54149	4.5747	down
ENSG00000276851	AC002401.4	6.72083	8.06244	6.63042	3.56836	3.23104	3.4237	1.98584	3.15224	2.40366	down
ENSG00000100505	TRIM9	0.753998	0.633453	0.563986	0.472191	0.365017	0.374094	0.224798	0.212299	0.248047	down
ENSG00000095932	SMIM24	1.37214	1.37547	1.61826	0.420835	0.712569	0.470279	0.325414	0.654297	0.545691	down
ENSG00000064989	CALCRL	0.533188	0.40872	0.458538	0.153909	0.214614	0.334428	0.0991762	0.199409	0.190068	down
ENSG00000226380	AC016831.1	3.9691	4.68886	4.26621	0.885756	0.692501	0.780506	1.50977	1.34197	1.65843	down
ENSG00000110002	VWA5A	1.63518	1.82015	1.3609	0.886099	0.980633	1.19192	0.609053	0.698403	0.373879	down
ENSG00000115844	DLX2	0.692078	1.01895	0.97063	0.10613	0.232555	0.039533	0.28723	0.433141	0.216255	down
ENSG00000198948	MFAP3L	0.404169	0.50091	0.44223	0.144242	0.172401	0.188054	0.13245	0.182213	0.153638	down
ENSG00000122035	RASL11A	2.53137	3.80625	2.86438	0.504639	0.92793	0.759135	1.05058	1.0939	1.04266	down
ENSG00000225720	AL031846.1	2.40876	1.71033	1.63794	0.492508	1.27542	0.275186	0.476046	0.861448	0.638629	down
ENSG00000245532	NEAT1	70.4066	64.8868	62.4959	23.9931	20.6983	20.4197	20.1614	23.4384	23.7716	down
ENSG00000007516	BAIAP3	0.438953	0.471446	0.341126	0.174373	0.214544	0.152832	0.138801	0.129574	0.152005	down
ENSG00000186472	PCLO	0.117947	0.0619315	0.0744746	0.0496104	0.0219612	0.0307995	0.0319681	0.0241038	0.0280802	down
ENSG00000272636	DOC2B	0.229121	0.249647	0.22354	0.0684379	0.0584273	0.0728368	0.0945004	0.0380016	0.099609	down
ENSG00000148344	PTGES	5.79321	6.01101	5.7708	3.2917	3.17924	2.60092	2.31394	1.42161	2.06332	down
ENSG00000115525	ST3GAL5	0.492045	0.493237	0.361354	0.212481	0.180851	0.223054	0.126961	0.127638	0.186066	down
ENSG00000164128	NPY1R	1.07568	1.55581	1.41067	0.708835	0.721032	0.533695	0.451902	0.366379	0.502871	down
ENSG00000173727	AP000769.1	2.53744	3.01597	3.17975	0.818253	1.1339	1.95467	0.997224	0.725976	1.12033	down
ENSG00000214279	SCART1	0.865529	0.514149	0.555857	0.180904	0.101843	0.161141	0.205267	0.191075	0.233119	down
ENSG00000196275	GTF2IRD2	0.280793	0.307061	0.433949	0.141966	0.149718	0.194418	0.121077	0.0324591	0.177897	down
ENSG00000055163	CYFIP2	0.881084	0.944553	0.904939	0.258217	0.358868	0.290792	0.272803	0.309269	0.305905	down
ENSG00000180660	MAB21L1	1.23036	0.382762	0.714029	0.229013	0.207364	0.252042	0.362222	0.242768	0.134981	down
ENSG00000167964	RAB26	2.89154	3.00206	3.39701	1.31758	1.69089	1.48654	1.12659	0.763269	1.0326	down
ENSG00000125968	ID1	14.6388	11.7498	12.8591	6.08425	8.09699	5.33262	4.54656	3.17968	4.5461	down
ENSG00000163686	ABHD6	2.59511	1.43525	1.69772	0.685038	0.594833	0.73608	0.441426	0.614463	0.71583	down
ENSG00000205403	CFI	2.32069	2.64203	2.16419	1.80582	1.10186	1.59076	0.770518	0.695581	0.738338	down
ENSG00000163040	CCDC74A	0.730637	0.690556	0.894292	0.163903	0.244874	0.228949	0.237636	0.318536	0.151808	down
ENSG00000120915	EPHX2	0.919057	1.06523	1.06926	0.606028	0.589577	0.629982	0.326942	0.287599	0.313288	down
ENSG00000137843	PAK6	2.37754	1.95451	1.97862	1.1423	1.22526	1.40015	0.688891	0.493332	0.732462	down
ENSG00000065989	PDE4A	2.42591	2.5868	2.27724	1.32798	1.59667	1.4575	0.586784	0.755823	0.852201	down
ENSG00000132274	TRIM22	6.12459	6.21429	6.64971	2.67034	2.78487	2.94507	1.6195	1.88253	2.16291	down
ENSG00000269069	AC007842.1	0.504039	0.663154	0.417719	0.0309176	0.0307945	0.0863754	0.149421	0.18026	0.14318	down
ENSG00000115738	ID2	0.757401	0.350417	0.505124	0.14295	0.170857	0.106497	0.221075	0.16669	0.0794408	down
ENSG00000179111	HES7	1.7537	1.41325	1.50817	0.371227	0.672269	0.439984	0.358818	0.36073	0.62515	down
ENSG00000105514	RAB3D	3.92643	3.7027	3.47093	2.51194	2.08968	2.57846	1.08983	1.17885	0.92534	down
ENSG00000284638	AC005551.1	4.16931	3.13456	4.65135	0.895106	1.52835	1.90528	1.73037	0.869796	0.829052	down
ENSG00000246640	PICART1	6.51717	4.65188	5.97495	2.81233	2.70197	2.41037	1.82826	1.47523	1.56749	down
ENSG00000196782	MAML3	0.842767	0.762164	0.747491	0.467504	0.376095	0.602804	0.173799	0.235878	0.24981	down
ENSG00000109107	ALDOC	16.3874	16.4271	15.999	6.373	6.24039	6.67666	4.72404	4.03787	4.80592	down
ENSG00000104081	BMF	1.0967	0.992965	0.99834	0.439794	0.322768	0.409555	0.23492	0.258665	0.321584	down
ENSG00000165905	LARGE2	0.618621	1.15756	0.778218	0.182141	0.362831	0.358081	0.234737	0.157325	0.281167	down
ENSG00000164938	TP53INP1	1.57302	1.97387	1.60446	0.744142	0.730115	0.620576	0.375737	0.496457	0.401193	down
ENSG00000105246	EBI3	5.40282	4.01178	4.4903	1.8166	1.51596	2.24036	1.09149	1.00189	1.27328	down
ENSG00000095587	TLL2	0.575272	0.521369	0.458165	0.309366	0.13866	0.194464	0.0971831	0.127763	0.150432	down
ENSG00000025708	TYMP	5.12707	4.57706	4.81515	3.62676	2.4019	2.98837	1.06451	1.34695	1.07281	down
ENSG00000125089	SH3TC1	1.23701	1.28863	1.63284	0.904582	0.900978	0.881179	0.322127	0.381673	0.286626	down
ENSG00000102934	PLLP	0.729256	0.797479	0.931672	0.491605	0.374435	0.59245	0.153732	0.112401	0.294623	down
ENSG00000111199	TRPV4	0.871484	0.856466	1.09806	0.519892	0.434301	0.45291	0.178311	0.211854	0.24853	down
ENSG00000115602	IL1RL1	0.782517	0.68356	0.752551	0.329139	0.524524	0.26564	0.137859	0.117272	0.24388	down
ENSG00000197110	IFNL3	2.58267	2.4219	2.12443	0.817653	0.570077	0.761433	0.395161	0.23836	0.908778	down
ENSG00000107159	CA9	11.0005	13.1863	11.8089	2.41594	2.59431	4.14812	2.66357	2.2009	2.90197	down
ENSG00000125775	SDCBP2	3.05067	2.81535	2.69183	1.61583	1.30171	1.12854	0.964652	0.346354	0.418164	down
ENSG00000185985	SLITRK2	0.155134	0.122771	0.116594	0.0320534	0.05587	0.0522366	0.0387275	0.0233603	0.014844	down
ENSG00000131094	C1QL1	2.43046	2.68495	2.0743	0.924927	1.26065	1.45066	0.470531	0.425735	0.495968	down
ENSG00000166592	RRAD	1.39066	1.24332	1.64848	0.885304	0.771555	0.51527	0.178273	0.358447	0.239159	down
ENSG00000069812	HES2	1.33053	1.02413	1.07843	0.664572	0.418057	0.694879	0.123964	0.158613	0.334762	down
ENSG00000165507	C10orf10	4.80835	4.21479	3.98076	1.48133	1.45435	1.65537	0.899996	0.719721	0.725207	down
ENSG00000276545	PCDHGB9P	0.335569	0.168191	0.3708	0.0548899	0.0820068	0.0255579	0.0530551	0.0266689	0.076259	down
ENSG00000165092	ALDH1A1	0.473465	0.38421	0.62091	0.132765	0.110196	0.226666	0.0427756	0.0430035	0.143462	down
ENSG00000169583	CLIC3	15.6627	14.1689	16.2541	9.85519	9.3358	8.6289	2.53675	2.29004	2.33159	down
ENSG00000284681	AC007240.1	0.353992	0.451627	0.393893	0.126335	0.0629157	0.0882361	0	0.122763	0.058506	down
ENSG00000196368	NUDT11	0.511713	0.917916	0.329648	0.0528646	0.078981	0.0492297	0.102195	0.128425	0.0244817	down
ENSG00000236242	MYO16-AS1	4.31915	2.44234	3.04996	1.08691	1.73214	0.809744	0.525292	0.422472	0.402683	down
ENSG00000174837	ADGRE1	0.519828	0.243174	0.565568	0.238083	0.152444	0.126693	0.06575	0.0330502	0.078755	down
ENSG00000116983	HPCAL4	2.53724	2.38766	2.28427	0.940153	1.0756	1.06481	0.233322	0.259256	0.447155	down
ENSG00000213420	GPC2	0.285258	0.285949	0.171153	0.0658736	0.0984168	0.0766803	0.0318359	0.0480082	0.0152531	down
ENSG00000278291	AL161772.1	0.203823	0.175129	0.178198	0	0.0853897	0.0266122	0.0138109	0	0.0529365	down
ENSG00000173868	PHOSPHO1	0.270457	0.189778	0.193104	0.0265436	0.0264379	0.049437	0	0	0.0737545	down
ENSG00000183709	IFNL2	2.70182	2.27153	2.13354	0.684299	0.340786	0.716904	0.0826782	0.166237	0.15845	down
ENSG00000101842	VSIG1	0.52832	0.734606	0.730097	0.083631	0.116617	0.0778807	0.0323342	0.0812663	0	down
